# Supplementary material for: Quantifying plasmid movement in drug-resistant Shigella species using phylodynamic inference
Source: PLoS Pathog. 2025 Dec 1;21(12):e1013621. doi: 10.1371/journal.ppat.1013621 (PMC12677775; doi:10.1371/journal.ppat.1013621)
Supplement: S1 Table — (CSV) [file ppat.1013621.s001.csv]

Supplementary Table 1: Details of Shigella sonnei dataset
Isolate	Spp	year	final genotype	ESBL	ESBL (AmpC type)	Macrolide	Quinolone	Beta-lactamase	Trimethoprim	Sulfonamide	Tetracycline	Streptomycin	NC_007385_plasmid_cover	NC_009345_plasmid_cover	NC_009346_plasmid_cover	NC_009347_plasmid_cover	pKSR100_plasmid_cover	run_accession	sample_accession	study_accession	ONT_run_accession
AUSMDU00009553	S. sonnei	2017	3.6.1.1	blaCTX-M-15	NA	NA	gyrA_S83L,parC_S80I,qnrS1,gyrA_D87G	NA	dfrA1*	sul2	tet(A)	aph(6)-Id	<10%	>90%	30-39%	>90%	70-79%	SRR7886378	SAMN10101231	PRJNA857526	NA
AUSMDU00038113	S. sonnei	2019	3.6.1.1.2	NA	NA	erm(B)*,mph(A)	gyrA_S83L,parC_S80I,qnrB19,gyrA_D87G	blaTEM-1	dfrA1*,dfrA17	sul1,sul2	tet(A)	aadA5,aph(3'')-Ib*,aph(6)-Id	<10%	>90%	30-39%	>90%	>90%	SRR28839728	SAMN41119861	PRJNA857526	NA
AUSMDU00038114	S. sonnei	2019	3.6.1.1.2	NA	NA	mph(A)	gyrA_S83L,parC_S80I,qnrB19,gyrA_D87G	blaTEM-1	dfrA1*,dfrA17	sul1,sul2	NA	aadA5,aph(3'')-Ib*,aph(6)-Id	<10%	>90%	30-39%	>90%	80-89%	SRR28839726	SAMN41119863	PRJNA857526	NA
AUSMDU00009153	S. sonnei	2016	3.7.29.1.2.1	NA	NA	erm(B)*,mph(A)	gyrA_S83L,NA	blaTEM-1	dfrA1,dfrA17	sul1,sul2	tet(A)	aadA1,aadA5,aph(3'')-Ib,aph(6)-Id	<10%	>90%	>90%	<10%	>90%	SRR7886115	SAMN10101061	PRJNA857526	NA
AUSMDU00014831	S. sonnei	2018	3.7.29.1.2.1	NA	NA	erm(B)*,mph(A)	gyrA_S83L,NA	blaTEM-1	dfrA1,dfrA17*	sul1	NA	aadA1,aadA5	<10%	<10%	20-29%	<10%	>90%	SRR10506623	SAMN13348563	PRJNA857526	NA
AUSMDU00008362	S. sonnei	2016	3.6.1.1.1	NA	NA	NA	gyrA_S83L,parC_S80I,gyrA_D87G	NA	dfrA1*	sul2	tet(A)	aph(3'')-Ib*,aph(6)-Id	<10%	>90%	30-39%	>90%	<10%	SRR7886332	SAMN10101000	PRJNA857526	NA
AUSMDU00021334	S. sonnei	2018	3.6.1.1.1	NA	blaDHA-1	mph(A)	gyrA_S83L,parC_S80I,qnrB4,gyrA_D87G	NA	dfrA1*,dfrA17	sul1,sul2	tet(A)	aph(6)-Id	<10%	>90%	30-39%	>90%	80-89%	SRR10506667	SAMN13348523	PRJNA857526	SRR32486151
AUSMDU00021848	S. sonnei	2018	3.6.1.1.1	NA	blaDHA-1	mph(A)	gyrA_S83L,parC_S80I,qnrB4,gyrA_D87G	NA	dfrA1*,dfrA17	sul1,sul2	tet(A)	aph(3'')-Ib*,aph(6)-Id	<10%	>90%	30-39%	>90%	80-89%	SRR10506666	SAMN13348524	PRJNA857526	NA
AUSMDU00011149	S. sonnei	2017	3.7.29.1.2.1	NA	NA	erm(B)*,mph(A)	gyrA_S83L,NA	blaTEM-1	dfrA1,dfrA17	sul1	NA	aadA1,aadA5	<10%	<10%	20-29%	<10%	>90%	SRR7886215	SAMN10101293	PRJNA857526	NA
AUSMDU00040370	S. sonnei	2020	3.7.29.1.4.1	blaCTX-M-27	NA	erm(B)*,mph(A)	gyrA_S83L,NA	NA	dfrA1	sul2	tet(A)	aadA1,aph(3'')-Ib,aph(6)-Id	<10%	60-69%	20-29%	>90%	80-89%	SRR12132010	SAMN15421053	PRJNA857526	NA
AUSMDU00042638	S. sonnei	2020	3.7.29.1.4.1	blaCTX-M-27	NA	NA	gyrA_S83L,NA	NA	dfrA1	sul2	tet(A)	aadA1,aph(3'')-Ib,aph(6)-Id	70-79%	60-69%	20-29%	>90%	70-79%	SRR28839495	SAMN41120235	PRJNA857526	NA
AUSMDU00038533	S. sonnei	2019	3.7.29.1.4.1	blaCTX-M-27	NA	erm(B)*,mph(A)	gyrA_S83L,NA	NA	dfrA1	sul2	tet(A)	aadA1,aph(3'')-Ib,aph(6)-Id	<10%	60-69%	20-29%	>90%	80-89%	SRR12132009	SAMN15421054	PRJNA857526	NA
AUSMDU00039843	S. sonnei	2019	3.7.29.1.4.1	blaCTX-M-27	NA	erm(B)*,mph(A)	gyrA_S83L,NA	NA	dfrA1	sul2	tet(A)	aadA1,aph(3'')-Ib,aph(6)-Id	<10%	60-69%	20-29%	>90%	80-89%	SRR28839503	SAMN41120228	PRJNA857526	NA
AUSMDU00024429	S. sonnei	2019	3.6.1.1.2	NA	NA	erm(B)*,mph(A)	gyrA_S83L,parC_S80I,gyrA_D87G	blaTEM-1	dfrA1*,dfrA17	sul1,sul2	tet(A)	aadA5,aph(3'')-Ib*,aph(6)-Id	<10%	>90%	20-29%	>90%	>90%	SRR10506822	SAMN13348635	PRJNA857526	NA
AUSMDU00011293	S. sonnei	2017	3.7.3	NA	NA	NA	NA,NA	NA	dfrA1	sul2	tet(A)*	aadA1,aph(3'')-Ib,aph(6)-Id	<10%	>90%	>90%	>90%	<10%	SRR32548218	SAMN47118130	PRJNA857526	NA
AUSMDU00039767	S. sonnei	2019	3.7.29.1.4.1	blaCTX-M-27	NA	erm(B)*,mph(A)	gyrA_S83L,NA	NA	dfrA1	sul2	tet(A)	aadA1,aph(3'')-Ib,aph(6)-Id	<10%	60-69%	20-29%	>90%	80-89%	SRR12132008	SAMN15421055	PRJNA857526	NA
AUSMDU00011480	S. sonnei	2017	3.6.1.1.2	NA	NA	erm(B)*,mph(A)	gyrA_S83L,parC_S80I,gyrA_D87G	blaTEM-1	dfrA1*,dfrA17	sul1,sul2	NA	aadA5,aph(3'')-Ib*,aph(6)-Id	<10%	>90%	30-39%	>90%	>90%	SRR7886220	SAMN10101298	PRJNA857526	NA
AUSMDU00012912	S. sonnei	2018	3.6.1.1.2	NA	NA	erm(B)*,mph(A)	gyrA_S83L,parC_S80I,gyrA_D87G	blaTEM-1	dfrA1*,dfrA17	sul1,sul2	tet(A)	aadA5,aph(3'')-Ib*,aph(6)-Id	<10%	>90%	30-39%	>90%	>90%	SRR7886008	SAMN10101321	PRJNA857526	NA
AUSMDU00033757	S. sonnei	2019	3.6.1.1.2	NA	NA	erm(B)*,mph(A)	gyrA_S83L,parC_S80I,gyrA_D87G	blaTEM-1	dfrA1*,dfrA17	sul1,sul2	tet(A)	aadA5,aph(3'')-Ib*	<10%	>90%	20-29%	>90%	>90%	SRR28839586	SAMN41119922	PRJNA857526	NA
AUSMDU00036897	S. sonnei	2019	3.6.1.1.2	NA	NA	erm(B)*,mph(A)	gyrA_S83L,parC_S80I,gyrA_D87G	blaTEM-1	dfrA1*,dfrA17	sul1,sul2	tet(A)	aadA5,aph(3'')-Ib*,aph(6)-Id	<10%	>90%	20-29%	>90%	>90%	SRR28839967	SAMN41120222	PRJNA857526	NA
AUSMDU00024820	S. sonnei	2019	3.6.1.1.1	NA	NA	NA	gyrA_S83L,parC_S80I,gyrA_D87G	NA	dfrA1*	sul2	tet(A)	aph(3'')-Ib*,aph(6)-Id	<10%	>90%	30-39%	>90%	<10%	SRR10506650	SAMN13348539	PRJNA857526	NA
AUSMDU00025312	S. sonnei	2019	3.6.1.1.2	NA	NA	erm(B)*,mph(A)	gyrA_S83L,parC_S80I,gyrA_D87G	blaTEM-1	dfrA1*,dfrA17	sul1,sul2	tet(A)	aadA5,aph(3'')-Ib*,aph(6)-Id	30-39%	>90%	20-29%	>90%	>90%	SRR10506779	SAMN13348674	PRJNA857526	NA
AUSMDU00012363	S. sonnei	2018	3.6.1.1	NA	NA	NA	gyrA_S83L,parC_S80I,gyrA_D87G	NA	dfrA1*	sul2	tet(A)	aph(3'')-Ib*,aph(6)-Id	<10%	>90%	30-39%	<10%	<10%	SRR7886296	SAMN10101307	PRJNA857526	NA
AUSMDU00012364	S. sonnei	2018	3.6.1.1	NA	NA	NA	gyrA_S83L,parC_S80I,gyrA_D87G	NA	dfrA1*	NA	tet(A)	aph(3'')-Ib*,aph(6)-Id	<10%	>90%	30-39%	<10%	<10%	SRR10506856	SAMN13348604	PRJNA857526	NA
AUSMDU00027384	S. sonnei	2019	3.6.1.1.2	NA	NA	erm(B)*,mph(A)	gyrA_S83L,parC_S80I,gyrA_D87G	blaTEM-1	dfrA1*,dfrA17	sul1,sul2	tet(A)	aadA5,aph(3'')-Ib*,aph(6)-Id	<10%	>90%	20-29%	>90%	>90%	SRR10506775	SAMN13348678	PRJNA857526	NA
AUSMDU00029579	S. sonnei	2019	3.6.1.1.2	NA	NA	erm(B)*,mph(A)	gyrA_S83L,parC_S80I,gyrA_D87G	blaTEM-1	dfrA1*,dfrA17	sul1,sul2	NA	aadA5,aph(3'')-Ib*,aph(6)-Id	<10%	>90%	20-29%	>90%	>90%	SRR28839975	SAMN41120215	PRJNA857526	NA
AUSMDU00013806	S. sonnei	2018	3.7.3	NA	NA	NA	NA,NA	NA	dfrA1	sul2	tet(A)*	aadA1,aph(3'')-Ib,aph(6)-Id	<10%	>90%	>90%	<10%	10-19%	SRR10506773	SAMN13348509	PRJNA857526	NA
AUSMDU00030252	S. sonnei	2019	3.6.1.1.2	NA	NA	erm(B)*,mph(A)	gyrA_S83L,parC_S80I,gyrA_D87G	blaTEM-1	dfrA1*,dfrA17	sul1,sul2	tet(A)	aadA5,aph(6)-Id	50-59%	>90%	20-29%	>90%	>90%	SRR28840038	SAMN41119899	PRJNA857526	NA
AUSMDU00032308	S. sonnei	2019	3.6.1.1.2	NA	NA	erm(B)*,mph(A)	gyrA_S83L,parC_S80I,gyrA_D87G	blaTEM-1	dfrA1*,dfrA17	sul1,sul2	NA	aadA5,aph(3'')-Ib*,aph(6)-Id	70-79%	>90%	20-29%	>90%	>90%	SRR28839589	SAMN41119919	PRJNA857526	NA
AUSMDU00009369	S. sonnei	2016	3.7.29.1.2.1	NA	NA	erm(B)*,mph(A)	gyrA_S83L,NA	blaTEM-1	dfrA1,dfrA17	sul1,sul2	tet(A)	aadA1,aadA5,aph(3'')-Ib,aph(6)-Id	<10%	>90%	20-29%	<10%	>90%	SRR7886025	SAMN10101113	PRJNA857526	NA
AUSMDU00010003	S. sonnei	2016	3.7.29.1.2.1	NA	NA	erm(B)*,mph(A)	gyrA_S83L,NA	blaTEM-1	dfrA1,dfrA17	sul1,sul2	tet(A)	aadA1,aadA5,aph(3'')-Ib*,aph(6)-Id	<10%	>90%	20-29%	<10%	>90%	SRR7885925	SAMN10101127	PRJNA857526	NA
AUSMDU00009488	S. sonnei	2016	3.6.4	blaCTX-M-15	NA	NA	gyrA_S83L,NA	NA	dfrA1	sul2	tet(A)	aph(3'')-Ib*,aph(6)-Id	<10%	>90%	30-39%	>90%	10-19%	SRR7886191	SAMN10101032	PRJNA857526	NA
AUSMDU00009420	S. sonnei	2017	3.7.29.1.4.1	blaCTX-M-27	NA	erm(B)*,mph(A)	gyrA_S83L,NA	NA	dfrA1	sul2	tet(A)	aadA1,aph(3'')-Ib,aph(6)-Id	<10%	60-69%	20-29%	>90%	80-89%	SRR7885942	SAMN10101207	PRJNA857526	NA
AUSMDU00008649	S. sonnei	2017	3.7.29.1.4.1	blaCTX-M-27	NA	erm(B)*,mph(A)	gyrA_S83L,NA	NA	dfrA1	sul2	tet(A)	aadA1,aph(3'')-Ib,aph(6)-Id	<10%	60-69%	20-29%	>90%	80-89%	SRR32548220	SAMN47118120	PRJNA857526	NA
AUSMDU00044953	S. sonnei	2020	3.7.29.1.4.1	blaCTX-M-27	NA	erm(B)*,mph(A)	gyrA_S83L,NA	NA	dfrA1	sul2	tet(A)	aadA1,aph(3'')-Ib,aph(6)-Id	<10%	60-69%	20-29%	>90%	80-89%	SRR28839488	SAMN41120241	PRJNA857526	NA
AUSMDU00015777	S. sonnei	2018	3.6.1.1.2	NA	NA	erm(B)*,mph(A)	gyrA_S83L,parC_S80I,gyrA_D87G	blaTEM-1	dfrA1*,dfrA17	sul1,sul2	tet(A)	aadA5,aph(3'')-Ib*,aph(6)-Id	<10%	>90%	20-29%	>90%	>90%	SRR10506701	SAMN13348744	PRJNA857526	NA
AUSMDU00016499	S. sonnei	2018	3.6.1.1.2	blaCTX-M-55	NA	erm(B)*,mph(A)	gyrA_S83L,parC_S80I,gyrA_D87G	blaTEM-1	dfrA1*,dfrA17	sul1,sul2	tet(A)	aadA5,aph(3'')-Ib*,aph(6)-Id	<10%	>90%	20-29%	>90%	>90%	SRR10506702	SAMN13348743	PRJNA857526	NA
AUSMDU00031534	S. sonnei	2019	3.7.3	blaCTX-M-15	NA	NA	qnrS1,NA	NA	dfrA1	sul2	tet(A)*	aadA1,aph(3'')-Ib,aph(6)-Id	<10%	>90%	>90%	<10%	10-19%	SRR12131991	SAMN15421070	PRJNA857526	SRR32486148
AUSMDU00008361	S. sonnei	2016	3.7.29.1.2.1	NA	NA	erm(B)*,mph(A)	gyrA_S83L,NA	blaTEM-1	dfrA1,dfrA17	sul1,sul2	tet(A)	aadA1,aadA5,aph(3'')-Ib,aph(6)-Id	<10%	>90%	20-29%	<10%	>90%	SRR7886331	SAMN10100999	PRJNA857526	NA
AUSMDU00028600	S. sonnei	2019	3.6.1.1.2	NA	NA	erm(B)*,mph(A)	gyrA_S83L,parC_S80I,gyrA_D87G	blaTEM-1	dfrA1*,dfrA17	sul1,sul2	NA	aadA5,aph(3'')-Ib*,aph(6)-Id	70-79%	>90%	20-29%	>90%	>90%	SRR10506789	SAMN13348665	PRJNA857526	NA
AUSMDU00036803	S. sonnei	2019	3.7.29.1.4.1	blaCTX-M-27	NA	erm(B)*,mph(A)	gyrA_S83L,NA	NA	dfrA1	sul2	tet(A)	aadA1,aph(3'')-Ib,aph(6)-Id	<10%	60-69%	20-29%	>90%	80-89%	SRR12131990	SAMN15421071	PRJNA857526	NA
AUSMDU00010044	S. sonnei	2017	2.6.1	NA	NA	NA	NA,NA	NA	dfrA3	sul2	NA	NA	<10%	10-19%	<10%	>90%	<10%	SRR7885870	SAMN10101239	PRJNA857526	NA
AUSMDU00010163	S. sonnei	2017	3.7.29.1.2.1	NA	NA	erm(B)*,mph(A)	gyrA_S83L,NA	blaTEM-1	dfrA1,dfrA17	sul1	NA	aadA1,aadA5	70-79%	<10%	20-29%	<10%	>90%	SRR7886040	SAMN10101254	PRJNA857526	NA
AUSMDU00037932	S. sonnei	2019	3.6.1.1.2	NA	NA	erm(B)*,mph(A)	gyrA_S83L,parC_S80I,qnrB19,gyrA_D87G	blaTEM-1	dfrA1*,dfrA17	sul1	NA	aadA5	70-79%	<10%	30-39%	>90%	>90%	SRR28839964	SAMN41120225	PRJNA857526	NA
AUSMDU00005735	S. sonnei	2016	3.6.1.1.1	blaCTX-M-55	NA	mph(A)	gyrA_S83L,parC_S80I,gyrA_D87G	NA	dfrA1*	sul2	tet(A)	aph(3'')-Ib*,aph(6)-Id	<10%	>90%	20-29%	>90%	20-29%	SRR32458744	SAMN46905801	PRJNA857526	SRR32486139
AUSMDU00010002	S. sonnei	2016	3.6.1.1.1	blaCTX-M-55	NA	mph(A)	gyrA_S83L,parC_S80I,gyrA_D87G	NA	dfrA1*	sul2	tet(A)	aph(3'')-Ib*,aph(6)-Id	<10%	>90%	20-29%	>90%	20-29%	SRR7886023	SAMN10101111	PRJNA857526	NA
AUSMDU00009376	S. sonnei	2016	3.7.29.1.4.1	blaCTX-M-27	NA	mph(A)	gyrA_S83L,NA	NA	dfrA1	sul2	tet(A)	aadA1,aph(3'')-Ib,aph(6)-Id	<10%	60-69%	20-29%	>90%	80-89%	SRR7885929	SAMN10101121	PRJNA857526	NA
AUSMDU00009991	S. sonnei	2016	3.7.29.1.2.1	NA	NA	erm(B)*,mph(A)	gyrA_S83L,NA	blaTEM-1	dfrA1,dfrA17	sul1,sul2	tet(A)	aadA1,aadA5,aph(3'')-Ib,aph(6)-Id	<10%	>90%	20-29%	<10%	>90%	SRR7886201	SAMN10101067	PRJNA857526	NA
AUSMDU00009993	S. sonnei	2016	3.7.29.1.2.1	NA	NA	erm(B)*,mph(A)	gyrA_S83L,NA	blaTEM-1	dfrA1,dfrA17	sul1,sul2	tet(A)	aadA1,aadA5,aph(3'')-Ib,aph(6)-Id	60-69%	>90%	20-29%	<10%	>90%	SRR32548181	SAMN47118123	PRJNA857526	NA
AUSMDU00026706	S. sonnei	2019	3.6.1.1.2	NA	NA	erm(B)*,mph(A)	gyrA_S83L,parC_S80I,gyrA_D87G	blaTEM-1	dfrA1*,dfrA17	sul1,sul2	tet(A)	aadA5,aph(3'')-Ib*,aph(6)-Id	<10%	>90%	20-29%	>90%	>90%	SRR10506827	SAMN13348630	PRJNA857526	NA
AUSMDU00009531	S. sonnei	2016	3.7.29.1.2.1	NA	NA	erm(B)*,mph(A)	gyrA_S83L,NA	blaTEM-1	dfrA1,dfrA17	sul1,sul2	tet(A)	aadA1,aadA5,aph(3'')-Ib,aph(6)-Id	<10%	>90%	20-29%	<10%	>90%	SRR7886395	SAMN10101045	PRJNA857526	NA
AUSMDU00024390	S. sonnei	2018	3.6.1.1.2	NA	NA	erm(B)*,mph(A)	gyrA_S83L,parC_S80I,gyrA_D87G	blaTEM-1	dfrA1*,dfrA17	sul1,sul2	tet(A)	aadA5,aph(6)-Id	<10%	>90%	20-29%	>90%	>90%	SRR10506845	SAMN13348614	PRJNA857526	NA
AUSMDU00021520	S. sonnei	2018	3.6.1.1.2	NA	NA	erm(B)*,mph(A)	gyrA_S83L,parC_S80I,gyrA_D87G	blaTEM-1	dfrA1*,dfrA17	sul1,sul2	tet(A)	aadA5,aph(3'')-Ib*,aph(6)-Id	<10%	>90%	20-29%	>90%	>90%	SRR10506691	SAMN13348753	PRJNA857526	NA
AUSMDU00025311	S. sonnei	2018	3.6.1.1.2	NA	NA	erm(B)*,mph(A)	gyrA_S83L,parC_S80I,gyrA_D87G	blaTEM-1	dfrA1*,dfrA17	sul1,sul2	tet(A)	aadA5,aph(3'')-Ib*,aph(6)-Id	<10%	>90%	30-39%	>90%	>90%	SRR10506694	SAMN13348750	PRJNA857526	NA
AUSMDU00025490	S. sonnei	2019	3.6.1.1.2	NA	NA	erm(B)*,mph(A)	gyrA_S83L,parC_S80I,gyrA_D87G	blaTEM-1	dfrA1*,dfrA17	sul1,sul2	tet(A)	aadA5,aph(3'')-Ib*,aph(6)-Id	<10%	>90%	20-29%	>90%	>90%	SRR10506767	SAMN13348685	PRJNA857526	NA
AUSMDU00026328	S. sonnei	2019	3.6.1.1.2	NA	NA	erm(B)*,mph(A)	gyrA_S83L,parC_S80I,gyrA_D87G	blaTEM-1	dfrA1*,dfrA17	sul1,sul2	tet(A)	aadA5,aph(3'')-Ib*,aph(6)-Id	<10%	>90%	20-29%	>90%	>90%	SRR10506772	SAMN13348680	PRJNA857526	NA
AUSMDU00010908	S. sonnei	2017	3.6.1.1	NA	NA	NA	gyrA_S83L,parC_S80I,gyrA_D87G	NA	dfrA1*	sul2	tet(A)	aph(3'')-Ib*,aph(6)-Id	<10%	>90%	30-39%	>90%	10-19%	SRR28869535	SAMN41155894	PRJNA857526	NA
AUSMDU00020144	S. sonnei	2018	3.6.1.1.2	NA	NA	erm(B)*,mph(A)	gyrA_S83L,parC_S80I,gyrA_D87G	blaTEM-1	dfrA1*,dfrA17	sul1,sul2	tet(A)	aadA5,aph(3'')-Ib*,aph(6)-Id*	<10%	>90%	20-29%	>90%	>90%	SRR10506698	SAMN13348747	PRJNA857526	NA
AUSMDU00021333	S. sonnei	2018	3.6.1.1.2	NA	NA	erm(B)*,mph(A)	gyrA_S83L,parC_S80I,gyrA_D87G	blaTEM-1	dfrA1*,dfrA17	sul1,sul2	tet(A)	aadA5,aph(3'')-Ib*,aph(6)-Id	<10%	>90%	20-29%	>90%	>90%	SRR10506674	SAMN13348769	PRJNA857526	NA
AUSMDU00038111	S. sonnei	2019	3.7.30.1	blaCTX-M-15	NA	NA	qnrS1,NA	NA	dfrA1	sul2	tet(A)	aadA1,aph(3'')-Ib,aph(6)-Id	<10%	>90%	>90%	>90%	10-19%	SRR28839889	SAMN41119947	PRJNA857526	SRR32486147
AUSMDU00042640	S. sonnei	2020	3.7.29.1.4.1	blaCTX-M-27	NA	erm(B)*,mph(A)	gyrA_S83L,NA	NA	dfrA1	sul2	tet(A)	aadA1,aph(3'')-Ib,aph(6)-Id	<10%	60-69%	20-29%	<10%	80-89%	SRR12132020	SAMN15421044	PRJNA857526	NA
AUSMDU00012898	S. sonnei	2018	3.6.1.1.2	blaCTX-M-55	NA	erm(B)*,mph(A)	gyrA_S83L,parC_S80I,gyrA_D87G	blaTEM-1	dfrA1*,dfrA17	sul1	tet(A)	aadA5,aph(3'')-Ib*,aph(6)-Id	<10%	>90%	20-29%	>90%	>90%	SRR7886243	SAMN10101340	PRJNA857526	SRR32486137
AUSMDU00013452	S. sonnei	2018	3.6.1.1.2	blaCTX-M-55	NA	erm(B)*,mph(A)	gyrA_S83L,parC_S80I,gyrA_D87G	blaTEM-1	dfrA1*,dfrA17	sul1,sul2	tet(A)	aadA5,aph(3'')-Ib*,aph(6)-Id	<10%	>90%	20-29%	>90%	>90%	SRR7885960	SAMN10101341	PRJNA857526	NA
AUSMDU00020272	S. sonnei	2018	3.6.1.1.2	NA	NA	erm(B)*,mph(A)	gyrA_S83L,parC_S80I,gyrA_D87G	blaTEM-1	dfrA1*,dfrA17	sul1,sul2	NA	aadA5,aph(3'')-Ib*,aph(6)-Id	<10%	>90%	20-29%	>90%	>90%	SRR10506760	SAMN13348690	PRJNA857526	NA
AUSMDU00028086	S. sonnei	2019	3.6.1.1.2	NA	NA	erm(B)*,mph(A)	gyrA_S83L,parC_S80I,gyrA_D87G	blaTEM-1	dfrA1*,dfrA17	sul1,sul2	tet(A)*	aadA5,aph(3'')-Ib*,aph(6)-Id	<10%	>90%	20-29%	>90%	>90%	SRR10506765	SAMN13348687	PRJNA857526	NA
AUSMDU00029346	S. sonnei	2019	3.6.1.1.2	NA	NA	erm(B)*,mph(A)	gyrA_S83L,parC_S80I,gyrA_D87G	blaTEM-1	dfrA1*,dfrA17	sul1,sul2	tet(A)	aadA5,aph(3'')-Ib*,aph(6)-Id	<10%	>90%	20-29%	>90%	>90%	SRR10506764	SAMN13348688	PRJNA857526	NA
AUSMDU00024505	S. sonnei	2019	3.6.1.1.2	NA	NA	erm(B)*,mph(A)	gyrA_S83L,parC_S80I,gyrA_D87G	blaTEM-1	dfrA1*,dfrA17	sul1,sul2	tet(A)	aadA5,aph(3'')-Ib*,aph(6)-Id*	<10%	>90%	20-29%	>90%	>90%	SRR10506735	SAMN13348713	PRJNA857526	NA
AUSMDU00009458	S. sonnei	2016	3.7.29.1.2.1	NA	NA	erm(B)*,mph(A)	gyrA_S83L,NA	blaTEM-1	dfrA1,dfrA17	sul1,sul2	tet(A)	aadA1,aadA5,aph(3'')-Ib,aph(6)-Id	<10%	>90%	<10%	<10%	>90%	SRR7886333	SAMN10101007	PRJNA857526	NA
AUSMDU00040740	S. sonnei	2020	3.7.29.1.4.1	blaCTX-M-27	NA	erm(B)*,mph(A)	gyrA_S83L,NA	NA	dfrA1	sul2	tet(A)	aadA1,aph(3'')-Ib,aph(6)-Id	<10%	60-69%	20-29%	>90%	80-89%	SRR12131985	SAMN15421034	PRJNA857526	NA
AUSMDU00026010	S. sonnei	2019	3.6.1.1.2	NA	NA	erm(B)*,mph(A)	gyrA_S83L,parC_S80I,gyrA_D87G	blaTEM-1	dfrA1*,dfrA17	sul1,sul2	tet(A)	aadA5,aph(3'')-Ib*,aph(6)-Id	<10%	>90%	20-29%	>90%	>90%	SRR10506831	SAMN13348627	PRJNA857526	NA
AUSMDU00027152	S. sonnei	2019	3.6.1.1.2	NA	NA	erm(B)*,mph(A)	gyrA_S83L,parC_S80I,gyrA_D87G	blaTEM-1	dfrA1*,dfrA17	sul1,sul2	tet(A)	aadA5,aph(3'')-Ib*	<10%	>90%	20-29%	>90%	>90%	SRR10506769	SAMN13348683	PRJNA857526	NA
AUSMDU00010704	S. sonnei	2017	3.7.18	NA	NA	NA	NA,NA	NA	dfrA1	sul2	tet(A)	aadA1,aph(6)-Id	<10%	>90%	30-39%	>90%	10-19%	SRR32548213	SAMN47118127	PRJNA857526	NA
AUSMDU00028927	S. sonnei	2019	3.6.1.1.2	NA	NA	erm(B)*,mph(A)	gyrA_S83L,parC_S80I,gyrA_D87G	blaTEM-1	dfrA1*,dfrA17	sul1,sul2	tet(A)	aadA5,aph(3'')-Ib*,aph(6)-Id	<10%	>90%	20-29%	>90%	>90%	SRR10506805	SAMN13348650	PRJNA857526	NA
AUSMDU00018499	S. sonnei	2018	3.6.1.1.2	NA	NA	erm(B)*,mph(A)	gyrA_S83L,parC_S80I,gyrA_D87G	blaTEM-1	dfrA1*,dfrA17	sul1,sul2	tet(A)	aadA5,aph(3'')-Ib*	<10%	>90%	20-29%	>90%	>90%	SRR10506749	SAMN13348700	PRJNA857526	NA
AUSMDU00019027	S. sonnei	2018	3.6.1.1.2	NA	NA	erm(B)*,mph(A)	gyrA_S83L,parC_S80I,gyrA_D87G	blaTEM-1	dfrA1*,dfrA17	sul1,sul2	tet(A)	aadA5,aph(3'')-Ib*,aph(6)-Id	<10%	>90%	20-29%	>90%	>90%	SRR10506756	SAMN13348694	PRJNA857526	NA
AUSMDU00013807	S. sonnei	2018	3.7.3	NA	NA	NA	NA,NA	NA	dfrA1	sul2	tet(A)	aadA1,aph(3'')-Ib,aph(6)-Id	<10%	>90%	>90%	>90%	<10%	SRR7886387	SAMN10101333	PRJNA857526	NA
AUSMDU00013125	S. sonnei	2018	3.6.1.1.2	NA	NA	erm(B)*,mph(A)	gyrA_S83L,parC_S80I,gyrA_D87G	blaTEM-1	dfrA17	sul1,sul2	tet(B)*	aadA1,aadA5	<10%	10-19%	20-29%	>90%	>90%	SRR7886004	SAMN10101325	PRJNA857526	NA
AUSMDU00013591	S. sonnei	2018	3.6.1.1.2	NA	NA	erm(B)*,mph(A)	gyrA_S83L,parC_S80I,gyrA_D87G	blaTEM-1	dfrA17	sul1,sul2	tet(B)*	aadA1,aadA5	<10%	10-19%	20-29%	>90%	>90%	SRR10506847	SAMN13348612	PRJNA857526	NA
AUSMDU00028166	S. sonnei	2019	3.6.1.1.2	NA	NA	erm(B)*,mph(A)	gyrA_S83L,parC_S80I,gyrA_D87G	blaTEM-1	dfrA1*,dfrA17	sul1,sul2	tet(A)	aadA5,aph(3'')-Ib*,aph(6)-Id	<10%	>90%	20-29%	>90%	>90%	SRR10506841	SAMN13348618	PRJNA857526	NA
AUSMDU00012504	S. sonnei	2018	3.6.3	blaCTX-M-15	NA	mph(A)	gyrA_D87Y,qnrS1,NA	NA	dfrA1	sul2	tet(A)	aph(3'')-Ib*,aph(6)-Id	<10%	>90%	30-39%	>90%	70-79%	SRR10506598	SAMN13348586	PRJNA857526	NA
AUSMDU00009177	S. sonnei	2016	3.7.29.1.2.1	NA	NA	erm(B)*,mph(A)	gyrA_S83L,NA	blaTEM-1	dfrA1,dfrA17	sul1,sul2	tet(A)	aadA1,aadA5,aph(3'')-Ib,aph(6)-Id	<10%	>90%	20-29%	<10%	>90%	SRR7885920	SAMN10101081	PRJNA857526	NA
AUSMDU00009496	S. sonnei	2016	3.7.29.1.2.1	NA	NA	NA	gyrA_S83L,NA	NA	dfrA1	sul2	tet(A)	aadA1,aph(3'')-Ib,aph(6)-Id*	<10%	>90%	20-29%	<10%	<10%	SRR7886394	SAMN10101040	PRJNA857526	NA
AUSMDU00040123	S. sonnei	2020	3.6.1.1.2	NA	NA	erm(B)*,mph(A)	gyrA_S83L,parC_S80I,gyrA_D87G	blaTEM-1	dfrA1*,dfrA17	sul1	NA	aadA5	<10%	<10%	20-29%	>90%	>90%	SRR28839501	SAMN41120229	PRJNA857526	NA
AUSMDU00041668	S. sonnei	2020	3.6.1.1.2	NA	NA	erm(B)*,mph(A)	gyrA_S83L,parC_S80I,qnrB19,gyrA_D87G	blaTEM-1	dfrA1*,dfrA17	sul1	NA	aadA5	60-69%	<10%	30-39%	>90%	>90%	SRR28839870	SAMN41119964	PRJNA857526	NA
AUSMDU00028930	S. sonnei	2019	3.6.1.1.2	NA	NA	erm(B)*,mph(A)	gyrA_S83L,parC_S80I,gyrA_D87G	blaTEM-1	dfrA1*,dfrA17	sul1,sul2	tet(A)	aadA5,aph(3'')-Ib*,aph(6)-Id	<10%	>90%	30-39%	>90%	>90%	SRR10506723	SAMN13348724	PRJNA857526	NA
AUSMDU00029771	S. sonnei	2019	3.6.1.1.2	NA	NA	erm(B)*,mph(A)	gyrA_S83L,parC_S80I,gyrA_D87G	blaTEM-1	dfrA1*,dfrA17	sul1,sul2	tet(A)	aadA5,aph(3'')-Ib*	<10%	>90%	20-29%	>90%	>90%	SRR10506722	SAMN13348725	PRJNA857526	NA
AUSMDU00025405	S. sonnei	2019	3.6.1.1.1	NA	NA	NA	gyrA_S83L,parC_S80I,gyrA_D87G	NA	dfrA1*	sul2	tet(A)	aph(3'')-Ib*,aph(6)-Id	<10%	>90%	30-39%	>90%	<10%	SRR10506645	SAMN13348543	PRJNA857526	NA
AUSMDU00026138	S. sonnei	2019	3.6.1.1.1	NA	NA	NA	gyrA_S83L,parC_S80I,gyrA_D87G	NA	dfrA1*	sul2	tet(A)	aph(3'')-Ib*	<10%	>90%	30-39%	>90%	<10%	SRR10506647	SAMN13348541	PRJNA857526	NA
AUSMDU00027795	S. sonnei	2019	3.6.1.1.2	NA	NA	erm(B)*,mph(A)	gyrA_S83L,parC_S80I,gyrA_D87G	blaTEM-1	dfrA1*,dfrA17	sul1,sul2	tet(A)	aadA5,aph(6)-Id	<10%	>90%	20-29%	>90%	>90%	SRR10506714	SAMN13348732	PRJNA857526	NA
AUSMDU00029772	S. sonnei	2019	3.6.1.1.2	NA	NA	erm(B)*,mph(A)	gyrA_S83L,parC_S80I,gyrA_D87G	blaTEM-1	dfrA1*,dfrA17	sul1,sul2	tet(A)	aadA5,aph(6)-Id	<10%	>90%	20-29%	>90%	>90%	SRR10506715	SAMN13348731	PRJNA857526	NA
AUSMDU00009147	S. sonnei	2016	3.7.29.1.2.1	NA	NA	erm(B)*,mph(A)	gyrA_S83L,NA	blaTEM-1	dfrA1,dfrA17	sul1,sul2	tet(A)	aadA1,aadA5,aph(3'')-Ib	<10%	>90%	20-29%	<10%	>90%	SRR7886020	SAMN10101055	PRJNA857526	NA
AUSMDU00025486	S. sonnei	2019	3.6.1.1.2	NA	NA	erm(B)*,mph(A)	gyrA_S83L,parC_S80I,gyrA_D87G	blaTEM-1	dfrA1*,dfrA17	sul1,sul2	tet(A)	aadA5,aph(3'')-Ib*,aph(6)-Id	<10%	>90%	20-29%	>90%	>90%	SRR10506777	SAMN13348676	PRJNA857526	NA
AUSMDU00037338	S. sonnei	2019	3.7.29.1.4.1	blaCTX-M-27	NA	erm(B)*,mph(A)	gyrA_S83L,NA	NA	dfrA1	sul2	tet(A)	aadA1,aph(3'')-Ib,aph(6)-Id	<10%	60-69%	20-29%	>90%	80-89%	SRR12132016	SAMN15421048	PRJNA857526	NA
AUSMDU00027616	S. sonnei	2019	3.6.1.1.2	NA	NA	erm(B)*,mph(A)	gyrA_S83L,parC_S80I,gyrA_D87G	blaTEM-1	dfrA1*,dfrA17	sul1,sul2	tet(A)	aadA5,aph(3'')-Ib*,aph(6)-Id	<10%	>90%	20-29%	>90%	>90%	SRR10506821	SAMN13348636	PRJNA857526	NA
AUSMDU00009532	S. sonnei	2016	3.7.29.1.2.1	NA	NA	NA	gyrA_S83L,NA	NA	dfrA1	sul2	tet(A)	aadA1,aph(3'')-Ib,aph(6)-Id	<10%	>90%	20-29%	<10%	<10%	SRR7886396	SAMN10101046	PRJNA857526	NA
AUSMDU00009989	S. sonnei	2016	3.7.29.1.2.1	NA	NA	NA	gyrA_S83L,NA	NA	dfrA1	NA	NA	aadA1	70-79%	<10%	20-29%	<10%	20-29%	SRR28869362	SAMN41155853	PRJNA857526	NA
AUSMDU00008173	S. sonnei	2016	3.7.29.1.2.1	NA	NA	erm(B)*,mph(A)	gyrA_S83L,NA	blaTEM-1	dfrA1,dfrA17	sul1,sul2	tet(A)	aadA1,aadA5,aph(3'')-Ib,aph(6)-Id	<10%	>90%	20-29%	<10%	>90%	SRR7885917	SAMN10101086	PRJNA857526	NA
AUSMDU00012362	S. sonnei	2018	3.7.29.1.2.1	NA	NA	erm(B)*,mph(A)	gyrA_S83L,NA	blaTEM-1	dfrA1,dfrA17*	sul1,sul2	tet(A)	aadA1,aadA5,aph(3'')-Ib,aph(6)-Id	<10%	>90%	20-29%	<10%	>90%	SRR7886303	SAMN10101306	PRJNA857526	NA
AUSMDU00044076	S. sonnei	2020	3.7.29.1.4.1	blaCTX-M-27	NA	erm(B)*,mph(A)	gyrA_S83L,NA	NA	dfrA1	sul2	tet(A)	aadA1,aph(3'')-Ib,aph(6)-Id	<10%	60-69%	20-29%	>90%	80-89%	SRR12131981	SAMN15421038	PRJNA857526	NA
AUSMDU00008192	S. sonnei	2016	3.6.1.1.2	NA	NA	erm(B)*,mph(A)	gyrA_S83L,parC_S80I,gyrA_D87G	NA	dfrA1*,dfrA17	sul1,sul2	tet(A)	aadA5	<10%	>90%	30-39%	>90%	>90%	SRR7886175	SAMN10101102	PRJNA857526	NA
AUSMDU00009998	S. sonnei	2016	3.6.1.1.2	NA	NA	erm(B)*,mph(A)	gyrA_S83L,parC_S80I,gyrA_D87G	NA	dfrA1*,dfrA17	sul1,sul2	tet(A)	aadA5,aph(3'')-Ib*	<10%	>90%	30-39%	>90%	>90%	SRR32548216	SAMN47118124	PRJNA857526	NA
AUSMDU00009142	S. sonnei	2016	3.7.29.1.2.1	NA	NA	erm(B)*,mph(A)	gyrA_S83L,NA	blaTEM-1	dfrA1,dfrA17	sul1,sul2	NA	aadA1,aadA5,aph(3'')-Ib,aph(6)-Id	<10%	>90%	20-29%	<10%	>90%	SRR7886013	SAMN10101050	PRJNA857526	NA
AUSMDU00008596	S. sonnei	2017	3.7.29.1.2.1	NA	NA	erm(B)*,mph(A)	gyrA_S83L,NA	blaTEM-1	dfrA1,dfrA17	sul1	NA	aadA1,aadA5	40-49%	<10%	10-19%	<10%	>90%	SRR28869361	SAMN41155854	PRJNA857526	NA
AUSMDU00010785	S. sonnei	2017	3.7.3	NA	NA	NA	NA,NA	NA	dfrA1	NA	NA	aadA1	<10%	<10%	>90%	>90%	<10%	SRR7886324	SAMN10101277	PRJNA857526	NA
AUSMDU00009181	S. sonnei	2016	3.7.3	NA	NA	NA	NA,NA	NA	dfrA1	sul2	tet(A)	aadA1,aph(3'')-Ib,aph(6)-Id	70-79%	>90%	>90%	>90%	30-39%	SRR7885919	SAMN10101084	PRJNA857526	NA
AUSMDU00009996	S. sonnei	2016	3.7.3	NA	NA	NA	NA,NA	NA	dfrA1	NA	tet(A)	aadA1,aph(3'')-Ib,aph(6)-Id	<10%	>90%	>90%	>90%	10-19%	SRR7886091	SAMN10101092	PRJNA857526	NA
AUSMDU00024427	S. sonnei	2019	3.7.9	NA	NA	NA	NA,NA	NA	dfrA1	sul2	tet(A)	aadA1,aph(3'')-Ib,aph(6)-Id	<10%	>90%	30-39%	>90%	<10%	SRR10506839	SAMN13348503	PRJNA857526	NA
AUSMDU00008190	S. sonnei	2016	3.7.29.1.2.1	NA	NA	erm(B)*,mph(A)	gyrA_S83L,NA	blaTEM-1	dfrA1,dfrA17	sul1,sul2	tet(A)	aadA1,aadA5,aph(3'')-Ib,aph(6)-Id	<10%	>90%	20-29%	<10%	>90%	SRR7886177	SAMN10101100	PRJNA857526	NA
AUSMDU00023731	S. sonnei	2018	3.6.1.1.2	NA	NA	erm(B)*,mph(A)	gyrA_S83L,parC_S80I,gyrA_D87G	blaTEM-1	dfrA1*,dfrA17	sul1,sul2	tet(A)	aadA5,aph(3'')-Ib*,aph(6)-Id	<10%	>90%	20-29%	>90%	>90%	SRR10506744	SAMN13348705	PRJNA857526	NA
AUSMDU00027143	S. sonnei	2019	3.6.1.1.2	NA	NA	erm(B)*,mph(A)	gyrA_S83L,parC_S80I,gyrA_D87G	blaTEM-1	dfrA1*,dfrA17	sul1,sul2	tet(A)	aadA5,aph(3'')-Ib*,aph(6)-Id	<10%	>90%	30-39%	>90%	>90%	SRR10506819	SAMN13348638	PRJNA857526	NA
AUSMDU00009403	S. sonnei	2016	3.7.29.1.2.1	NA	NA	erm(B)*,mph(A)	gyrA_S83L,NA	blaTEM-1	dfrA1,dfrA17	sul1,sul2	tet(A)	aadA1,aadA5,aph(3'')-Ib,aph(6)-Id	<10%	>90%	20-29%	<10%	>90%	SRR7886121	SAMN10101142	PRJNA857526	NA
AUSMDU00017940	S. sonnei	2018	3.6.1.1.2	NA	NA	erm(B)*,mph(A)	gyrA_S83L,parC_S80I,gyrA_D87G	blaTEM-1	dfrA1*,dfrA17	sul1,sul2	tet(A)*	aadA5,aph(3'')-Ib*,aph(6)-Id	<10%	>90%	20-29%	>90%	>90%	SRR10506705	SAMN13348740	PRJNA857526	NA
AUSMDU00018468	S. sonnei	2018	3.6.1.1.2	NA	NA	erm(B)*,mph(A)	gyrA_S83L,parC_S80I,gyrA_D87G	blaTEM-1	dfrA1*,dfrA17	sul1,sul2	tet(A)*	aadA5,aph(3'')-Ib*,aph(6)-Id	70-79%	>90%	20-29%	>90%	>90%	SRR10506703	SAMN13348742	PRJNA857526	NA
AUSMDU00049641	S. sonnei	2020	3.7.3	NA	NA	NA	NA,NA	NA	dfrA1	NA	NA	aadA1	<10%	<10%	>90%	<10%	<10%	SRR28840025	SAMN41119998	PRJNA857526	NA
AUSMDU00008333	S. sonnei	2016	3.6.1.1.2	NA	NA	erm(B)*,mph(A)	gyrA_S83L,parC_S80I,gyrA_D87G	NA	dfrA1*,dfrA17	sul1,sul2	tet(A)	aadA5,aph(3'')-Ib*	<10%	>90%	30-39%	>90%	>90%	SRR7886226	SAMN10100980	PRJNA857526	NA
AUSMDU00008334	S. sonnei	2016	2.7.1	NA	NA	NA	NA,NA	NA	NA	NA	NA	NA	<10%	<10%	>90%	>90%	<10%	SRR7886229	SAMN10100981	PRJNA857526	NA
AUSMDU00008335	S. sonnei	2016	3.6.1.1	NA	NA	NA	gyrA_S83L,parC_S80I,gyrA_D87G	NA	dfrA1*	NA	NA	NA	<10%	<10%	30-39%	>90%	10-19%	SRR7886228	SAMN10100982	PRJNA857526	NA
AUSMDU00008338	S. sonnei	2016	3.7.29.1	blaCTX-M-55	NA	NA	gyrA_S83L,NA	NA	dfrA1	sul2	tet(A)	aadA1,aph(3'')-Ib,aph(6)-Id	<10%	>90%	30-39%	<10%	10-19%	SRR7886223	SAMN10100983	PRJNA857526	NA
AUSMDU00008339	S. sonnei	2016	2.7.4	NA	NA	NA	NA,NA	blaOXA-1	dfrA14	sul2	tet(B)	aadA1,aph(6)-Id*	<10%	70-79%	<10%	<10%	<10%	SRR7886222	SAMN10100984	PRJNA857526	NA
AUSMDU00008341	S. sonnei	2016	3.6.1.1	NA	NA	NA	gyrA_S83L,parC_S80I,gyrA_D87G	NA	dfrA1*	sul2	tet(A)	aph(6)-Id	<10%	>90%	30-39%	>90%	<10%	SRR7886225	SAMN10100985	PRJNA857526	NA
AUSMDU00008342	S. sonnei	2016	3.6.1.1	NA	NA	NA	gyrA_S83L,parC_S80I,gyrA_D87G	NA	dfrA1*	sul2	tet(A)	aph(3'')-Ib*	<10%	>90%	30-39%	>90%	<10%	SRR7886224	SAMN10100986	PRJNA857526	NA
AUSMDU00008344	S. sonnei	2016	3.7.3	NA	NA	NA	NA,NA	NA	dfrA1	sul2	tet(A)*	aadA1,aph(3'')-Ib,aph(6)-Id	<10%	>90%	>90%	>90%	<10%	SRR7886231	SAMN10100987	PRJNA857526	NA
AUSMDU00008345	S. sonnei	2016	3.7.29.1.2.1	NA	NA	NA	gyrA_S83L,NA	NA	dfrA1	sul2	tet(A)	aadA1,aph(3'')-Ib,aph(6)-Id	<10%	>90%	20-29%	<10%	<10%	SRR7886230	SAMN10100988	PRJNA857526	NA
AUSMDU00008348	S. sonnei	2016	3.6.1.1.3	NA	NA	NA	gyrA_S83L,parC_S80I,gyrA_D87G	NA	dfrA1*	NA	NA	NA	<10%	<10%	30-39%	<10%	<10%	SRR7886099	SAMN10100989	PRJNA857526	NA
AUSMDU00009986	S. sonnei	2016	3.6.1.1.2	NA	NA	erm(B)*,mph(A)	gyrA_S83L,parC_S80I,gyrA_D87G	blaTEM-1	dfrA1*,dfrA17	sul1	NA	aadA5	<10%	<10%	20-29%	>90%	>90%	SRR7886100	SAMN10100990	PRJNA857526	NA
AUSMDU00008349	S. sonnei	2016	3.6.1.1	NA	NA	NA	gyrA_S83L,parC_S80I,gyrA_D87G	NA	dfrA1*	sul2	tet(A)	aph(3'')-Ib*,aph(6)-Id	<10%	>90%	30-39%	>90%	<10%	SRR7886097	SAMN10100991	PRJNA857526	NA
AUSMDU00008350	S. sonnei	2016	3.7.3	NA	NA	NA	NA,NA	NA	dfrA1	sul2	tet(A)*	aadA1,aph(3'')-Ib,aph(6)-Id	<10%	>90%	>90%	>90%	10-19%	SRR7886098	SAMN10100992	PRJNA857526	NA
AUSMDU00008351	S. sonnei	2016	3.7.3	NA	NA	NA	NA,NA	NA	dfrA1	sul2	NA	aadA1,aph(3'')-Ib,aph(6)-Id	<10%	>90%	>90%	>90%	<10%	SRR7886095	SAMN10100993	PRJNA857526	NA
AUSMDU00008352	S. sonnei	2016	3.7.24	blaCTX-M-15	NA	NA	qnrS1,NA	NA	dfrA1	NA	NA	aadA1	<10%	<10%	30-39%	>90%	10-19%	SRR7886096	SAMN10100994	PRJNA857526	NA
AUSMDU00008353	S. sonnei	2016	3.7.3	NA	NA	NA	NA,NA	NA	dfrA1	sul2*	tet(A)	aadA1,aph(3'')-Ib,aph(6)-Id	<10%	>90%	>90%	>90%	<10%	SRR7886093	SAMN10100995	PRJNA857526	NA
AUSMDU00008354	S. sonnei	2016	3.6.4	NA	NA	NA	NA,NA	NA	dfrA1	NA	NA	NA	<10%	<10%	30-39%	>90%	<10%	SRR7886094	SAMN10100996	PRJNA857526	NA
AUSMDU00008358	S. sonnei	2016	3.6.1	NA	NA	NA	gyrA_S83L,NA	NA	dfrA1	sul2	tet(A)	aph(3'')-Ib*,aph(6)-Id	<10%	>90%	30-39%	>90%	<10%	SRR7886101	SAMN10100997	PRJNA857526	NA
AUSMDU00008359	S. sonnei	2016	3.6.1.1	NA	NA	NA	gyrA_S83L,parC_S80I,gyrA_D87G	NA	dfrA1*	sul2	tet(A)	aph(3'')-Ib*,aph(6)-Id	<10%	>90%	30-39%	>90%	<10%	SRR7886102	SAMN10100998	PRJNA857526	NA
AUSMDU00008364	S. sonnei	2016	3.7.29.1.2.1	NA	NA	erm(B)*,mph(A)	gyrA_S83L,NA	blaTEM-1	dfrA1,dfrA17	sul1,sul2	tet(A)	aadA1,aadA5,aph(3'')-Ib,aph(6)-Id	<10%	>90%	20-29%	<10%	>90%	SRR7886329	SAMN10101001	PRJNA857526	NA
AUSMDU00008365	S. sonnei	2016	3.7.3	NA	NA	NA	NA,NA	NA	dfrA1	NA	NA	aadA1	70-79%	<10%	>90%	>90%	30-39%	SRR7886330	SAMN10101002	PRJNA857526	NA
AUSMDU00008366	S. sonnei	2016	3.6.1.1.1	NA	NA	NA	gyrA_S83L,parC_S80I,gyrA_D87G	NA	dfrA1*	sul2	tet(A)	aph(3'')-Ib*,aph(6)-Id	<10%	>90%	30-39%	>90%	<10%	SRR7886327	SAMN10101003	PRJNA857526	NA
AUSMDU00008367	S. sonnei	2016	3.7.29.1.2.1	NA	NA	erm(B)*,mph(A)	gyrA_S83L,NA	blaTEM-1	dfrA1,dfrA17	sul1,sul2	tet(A)	aadA1,aadA5,aph(3'')-Ib,aph(6)-Id	<10%	>90%	20-29%	<10%	>90%	SRR7886328	SAMN10101004	PRJNA857526	NA
AUSMDU00009455	S. sonnei	2016	3.7.29.1.2.1	NA	NA	erm(B)*,mph(A)	gyrA_S83L,NA	blaTEM-1	dfrA1,dfrA17	sul1,sul2	tet(A)	aadA1,aadA5,aph(3'')-Ib,aph(6)-Id*	<10%	>90%	20-29%	<10%	>90%	SRR7886325	SAMN10101005	PRJNA857526	NA
AUSMDU00009457	S. sonnei	2016	3.7.29.1.2.1	NA	NA	erm(B)*,mph(A)	gyrA_S83L,NA	blaTEM-1	dfrA1,dfrA17	sul1,sul2	tet(A)	aadA1,aadA5,aph(3'')-Ib,aph(6)-Id	<10%	>90%	20-29%	<10%	>90%	SRR7886326	SAMN10101006	PRJNA857526	NA
AUSMDU00009459	S. sonnei	2016	2.6.1	NA	NA	NA	NA,NA	NA	NA	NA	NA	NA	<10%	<10%	<10%	>90%	<10%	SRR7886334	SAMN10101008	PRJNA857526	NA
AUSMDU00009460	S. sonnei	2016	1.4	NA	NA	NA	NA,NA	NA	NA	NA	NA	NA	10-19%	<10%	10-19%	<10%	60-69%	SRR7886366	SAMN10101009	PRJNA857526	NA
AUSMDU00009461	S. sonnei	2016	3.7.3	NA	NA	NA	NA,NA	NA	dfrA1	NA	NA	aadA1	<10%	<10%	>90%	>90%	10-19%	SRR7886365	SAMN10101010	PRJNA857526	NA
AUSMDU00009462	S. sonnei	2016	3.7.29.1.2.1	NA	NA	NA	gyrA_S83L,NA	NA	dfrA1	sul2	tet(A)	aadA1,aph(3'')-Ib,aph(6)-Id	<10%	>90%	20-29%	<10%	<10%	SRR7885951	SAMN10101011	PRJNA857526	NA
AUSMDU00009463	S. sonnei	2016	3.7.29.1.2.1	NA	NA	erm(B)*,mph(A)	gyrA_S83L,NA	blaTEM-1	dfrA1,dfrA17	sul1	tet(A)	aadA1,aadA5,aph(3'')-Ib,aph(6)-Id	<10%	>90%	20-29%	<10%	>90%	SRR7885950	SAMN10101012	PRJNA857526	NA
AUSMDU00009465	S. sonnei	2016	3.7.29.1.2.1	NA	NA	erm(B)*,mph(A)	gyrA_S83L,NA	blaTEM-1	dfrA1,dfrA17	sul1,sul2	tet(A)	aadA1,aadA5,aph(6)-Id	<10%	>90%	20-29%	<10%	>90%	SRR7885945	SAMN10101013	PRJNA857526	NA
AUSMDU00009468	S. sonnei	2016	3.7.21	NA	NA	NA	gyrA_S83L,NA	NA	dfrA1	NA	NA	aadA1	<10%	<10%	>90%	>90%	<10%	SRR7885947	SAMN10101015	PRJNA857526	NA
AUSMDU00009469	S. sonnei	2016	3.7.29.1.2.1	NA	NA	erm(B)*,mph(A)	gyrA_S83L,NA	blaTEM-1	dfrA1,dfrA17	sul1,sul2	tet(A)	aadA1,aadA5,aph(3'')-Ib	<10%	>90%	20-29%	<10%	>90%	SRR7885946	SAMN10101016	PRJNA857526	NA
AUSMDU00009470	S. sonnei	2016	3.6.1.1	NA	NA	NA	gyrA_S83L,parC_S80I,gyrA_D87G	NA	dfrA1*	sul2	tet(A)	aph(3'')-Ib*,aph(6)-Id	<10%	>90%	30-39%	>90%	<10%	SRR7886370	SAMN10101017	PRJNA857526	NA
AUSMDU00009471	S. sonnei	2016	3.7.29.1.2.1	NA	NA	NA	gyrA_S83L,NA	NA	dfrA1	NA	NA	aadA1	<10%	<10%	20-29%	<10%	<10%	SRR7886369	SAMN10101018	PRJNA857526	NA
AUSMDU00005727	S. sonnei	2016	3.6.1.1.1	blaCTX-M-55	NA	NA	gyrA_S83L,parC_S80I,gyrA_D87G	NA	dfrA1*	NA	NA	NA	<10%	<10%	30-39%	>90%	10-19%	SRR7886048	SAMN10101019	PRJNA857526	NA
AUSMDU00009473	S. sonnei	2016	3.7.29.1.2.1	NA	NA	erm(B)*,mph(A)	gyrA_S83L,NA	blaTEM-1	dfrA1,dfrA17	sul1,sul2	NA	aadA1,aadA5,aph(3'')-Ib,aph(6)-Id	<10%	>90%	20-29%	<10%	>90%	SRR7886049	SAMN10101020	PRJNA857526	NA
AUSMDU00009474	S. sonnei	2016	3.7.29.1.2.1	NA	NA	erm(B)*,mph(A)	gyrA_S83L,NA	blaTEM-1	dfrA1,dfrA17	sul1,sul2	tet(A)	aadA1,aadA5,aph(3'')-Ib	<10%	>90%	30-39%	<10%	>90%	SRR7886050	SAMN10101021	PRJNA857526	NA
AUSMDU00009475	S. sonnei	2016	3.7.29.1.2.1	NA	NA	erm(B)*,mph(A)	gyrA_S83L,NA	blaTEM-1	dfrA1,dfrA17	sul1,sul2	tet(A)	aadA1,aadA5,aph(3'')-Ib,aph(6)-Id	<10%	>90%	30-39%	<10%	>90%	SRR7886051	SAMN10101022	PRJNA857526	NA
AUSMDU00009476	S. sonnei	2016	3.7.29.1.2.1	NA	NA	erm(B)*,mph(A)	gyrA_S83L,NA	blaTEM-1	dfrA1,dfrA17	sul1,sul2	tet(A)	aadA1,aadA5,aph(3'')-Ib,aph(6)-Id	<10%	>90%	20-29%	<10%	>90%	SRR7886044	SAMN10101023	PRJNA857526	NA
AUSMDU00009478	S. sonnei	2016	3.7.29.1.2.1	NA	NA	erm(B)*,mph(A)	gyrA_S83L,NA	blaTEM-1	dfrA1,dfrA17	sul1,sul2	NA	aadA1,aadA5,aph(3'')-Ib,aph(6)-Id	<10%	>90%	20-29%	<10%	>90%	SRR7886045	SAMN10101024	PRJNA857526	NA
AUSMDU00009479	S. sonnei	2016	3.7.18	NA	NA	NA	NA,NA	NA	dfrA1	NA	tet(A)	aadA1,aph(3'')-Ib,aph(6)-Id	70-79%	>90%	10-19%	>90%	20-29%	SRR7886046	SAMN10101025	PRJNA857526	NA
AUSMDU00009481	S. sonnei	2016	3.6.1.1.1	NA	NA	NA	gyrA_S83L,parC_S80I,gyrA_D87G	NA	dfrA1*	sul2	tet(A)	aph(3'')-Ib*,aph(6)-Id	<10%	>90%	30-39%	>90%	<10%	SRR7886047	SAMN10101026	PRJNA857526	NA
AUSMDU00009482	S. sonnei	2016	3.7.29.1.2.1	NA	NA	erm(B)*,mph(A)	gyrA_S83L,NA	blaTEM-1	dfrA1,dfrA17	sul1,sul2	tet(A)	aadA1,aadA5,aph(3'')-Ib,aph(6)-Id	<10%	>90%	>90%	<10%	>90%	SRR7886042	SAMN10101027	PRJNA857526	NA
AUSMDU00005728	S. sonnei	2016	3.7.29.1.4.1	blaCTX-M-27	NA	mph(A)	gyrA_S83L,NA	NA	dfrA1	sul2	tet(A)	aadA1,aph(3'')-Ib,aph(6)-Id	40-49%	60-69%	20-29%	>90%	70-79%	SRR7886043	SAMN10101028	PRJNA857526	NA
AUSMDU00009485	S. sonnei	2016	3.6.1.1	NA	NA	NA	gyrA_S83L,parC_S80I,gyrA_D87G	NA	dfrA1*	sul2	tet(A)	aph(6)-Id	<10%	>90%	30-39%	>90%	<10%	SRR7886194	SAMN10101029	PRJNA857526	NA
AUSMDU00009486	S. sonnei	2016	3.7.29.1.2.1	NA	NA	NA	gyrA_S83L,NA	NA	dfrA1	sul2	tet(A)	aadA1,aph(3'')-Ib,aph(6)-Id	<10%	>90%	20-29%	<10%	<10%	SRR7886193	SAMN10101030	PRJNA857526	NA
AUSMDU00009487	S. sonnei	2016	3.7.29.1.2.1	NA	NA	erm(B)*,mph(A)	gyrA_S83L,NA	blaTEM-1	dfrA1,dfrA17	sul1,sul2	NA	aadA1,aadA5,aph(3'')-Ib,aph(6)-Id	<10%	>90%	20-29%	<10%	>90%	SRR7886192	SAMN10101031	PRJNA857526	NA
AUSMDU00009489	S. sonnei	2016	3.7.29.1.2.1	NA	NA	erm(B)*,mph(A)	gyrA_S83L,NA	blaTEM-1	dfrA1,dfrA17	sul1,sul2	tet(A)	aadA1,aadA5,aph(3'')-Ib	<10%	>90%	20-29%	<10%	>90%	SRR7886198	SAMN10101033	PRJNA857526	NA
AUSMDU00009490	S. sonnei	2016	3.7.29.1.2.1	NA	NA	erm(B)*,mph(A)	gyrA_S83L,NA	blaTEM-1	dfrA1,dfrA17	sul1,sul2	tet(A)	aadA1,aadA5,aph(3'')-Ib,aph(6)-Id	<10%	>90%	20-29%	<10%	>90%	SRR7886197	SAMN10101034	PRJNA857526	NA
AUSMDU00009491	S. sonnei	2016	3.7.29.1.2.1	NA	NA	NA	gyrA_S83L,NA	NA	dfrA1	sul2	tet(A)	aadA1,aph(3'')-Ib	<10%	>90%	20-29%	<10%	<10%	SRR7886196	SAMN10101035	PRJNA857526	NA
AUSMDU00005729	S. sonnei	2016	3.6.1.1.1	blaCTX-M-55	NA	NA	gyrA_S83L,parC_S80I,gyrA_D87G	NA	dfrA1*	sul2	tet(A)	aph(3'')-Ib*,aph(6)-Id	<10%	>90%	30-39%	>90%	10-19%	SRR7886195	SAMN10101036	PRJNA857526	NA
AUSMDU00009493	S. sonnei	2016	3.6.1.1	NA	NA	NA	gyrA_S83L,parC_S80I,gyrA_D87G	NA	dfrA1*	sul2	tet(A)	aph(3'')-Ib*,aph(6)-Id	70-79%	>90%	30-39%	>90%	20-29%	SRR7886190	SAMN10101037	PRJNA857526	NA
AUSMDU00009495	S. sonnei	2016	3.7.29.1.2.1	NA	NA	erm(B)*,mph(A)	gyrA_S83L,NA	blaTEM-1	dfrA1,dfrA17	sul1,sul2	tet(A)	aadA1,aadA5,aph(3'')-Ib,aph(6)-Id	<10%	>90%	20-29%	<10%	>90%	SRR7886393	SAMN10101039	PRJNA857526	NA
AUSMDU00009497	S. sonnei	2016	3.7.29.1.2.1	NA	NA	erm(B)*,mph(A)	gyrA_S83L,NA	blaTEM-1	dfrA1,dfrA17	sul1,sul2	tet(A)	aadA1,aadA5,aph(3'')-Ib	<10%	>90%	20-29%	<10%	>90%	SRR7886391	SAMN10101041	PRJNA857526	NA
AUSMDU00009498	S. sonnei	2016	3.7.29.1.2.1	NA	NA	erm(B)*,mph(A)	gyrA_S83L,NA	blaTEM-1	dfrA1,dfrA17	sul1,sul2	tet(A)	aadA1,aadA5,aph(3'')-Ib,aph(6)-Id	<10%	>90%	20-29%	<10%	>90%	SRR7886392	SAMN10101042	PRJNA857526	NA
AUSMDU00009529	S. sonnei	2016	3.7.29.1.2.1	NA	NA	erm(B)*,mph(A)	gyrA_S83L,NA	blaTEM-1	dfrA1,dfrA17	sul1,sul2	tet(A)	aadA1,aadA5,aph(3'')-Ib,aph(6)-Id	<10%	>90%	20-29%	<10%	>90%	SRR7886397	SAMN10101043	PRJNA857526	NA
AUSMDU00009530	S. sonnei	2016	3.7.10	NA	NA	NA	NA,NA	NA	dfrA1	sul2	tet(A)	aadA1,aph(6)-Id*	<10%	>90%	30-39%	>90%	<10%	SRR7886398	SAMN10101044	PRJNA857526	NA
AUSMDU00009533	S. sonnei	2016	3.7.29.1.2.1	NA	NA	erm(B)*,mph(A)	gyrA_S83L,NA	blaTEM-1	dfrA1,dfrA17	sul1,sul2	tet(A)	aadA1,aadA5,aph(3'')-Ib,aph(6)-Id*	<10%	>90%	20-29%	<10%	>90%	SRR7886385	SAMN10101047	PRJNA857526	NA
AUSMDU00009106	S. sonnei	2016	3.6.1.1	NA	NA	NA	gyrA_S83L,parC_S80I,gyrA_D87G	NA	dfrA1*	sul2	tet(A)	aph(3'')-Ib*,aph(6)-Id	<10%	>90%	30-39%	>90%	<10%	SRR7886242	SAMN10101343	PRJNA857526	NA
AUSMDU00009140	S. sonnei	2016	3.7.29.1.2.1	NA	NA	erm(B)*,mph(A)	gyrA_S83L,NA	blaTEM-1	dfrA1,dfrA17	sul1,sul2	tet(A)	aadA1,aadA5,aph(3'')-Ib,aph(6)-Id*	<10%	>90%	20-29%	<10%	>90%	SRR7886386	SAMN10101048	PRJNA857526	NA
AUSMDU00009141	S. sonnei	2016	3.7.3	NA	NA	NA	NA,NA	NA	dfrA1	sul2	tet(A)	aadA1,aph(3'')-Ib,aph(6)-Id	70-79%	>90%	>90%	>90%	20-29%	SRR7886014	SAMN10101049	PRJNA857526	NA
AUSMDU00009143	S. sonnei	2016	3.7.29.1.2.1	NA	NA	erm(B)*,mph(A)	gyrA_S83L,NA	blaTEM-1	dfrA1,dfrA17	sul1,sul2	tet(A)	aadA1,aadA5,aph(3'')-Ib,aph(6)-Id	<10%	>90%	20-29%	<10%	>90%	SRR7886016	SAMN10101051	PRJNA857526	NA
AUSMDU00009144	S. sonnei	2016	3.7.29.1.2.1	NA	NA	erm(B)*,mph(A)	gyrA_S83L,NA	blaTEM-1	dfrA1,dfrA17	sul1,sul2	tet(A)	aadA1,aadA5,aph(3'')-Ib,aph(6)-Id	70-79%	>90%	20-29%	<10%	>90%	SRR7886015	SAMN10101052	PRJNA857526	NA
AUSMDU00009146	S. sonnei	2016	3.7.29.1.2.1	NA	NA	erm(B)*,mph(A)	gyrA_S83L,NA	blaTEM-1	dfrA1,dfrA17	sul1,sul2	tet(A)	aadA1,aadA5,aph(3'')-Ib	<10%	>90%	20-29%	<10%	>90%	SRR7886018	SAMN10101053	PRJNA857526	NA
AUSMDU00005730	S. sonnei	2016	3.6.4	blaCTX-M-15	NA	NA	NA,NA	NA	dfrA1	sul2	tet(A)	aph(3'')-Ib*,aph(6)-Id	<10%	>90%	30-39%	>90%	10-19%	SRR7886017	SAMN10101054	PRJNA857526	NA
AUSMDU00005731	S. sonnei	2016	3.6.4	blaCTX-M-15	NA	NA	NA,NA	NA	dfrA1	sul2	tet(A)	aph(3'')-Ib*,aph(6)-Id	<10%	>90%	30-39%	>90%	10-19%	SRR7886033	SAMN10101342	PRJNA857526	NA
AUSMDU00009148	S. sonnei	2016	3.7.29.1.2.1	NA	NA	NA	gyrA_S83L,NA	NA	dfrA1	sul2	tet(A)	aadA1,aph(3'')-Ib,aph(6)-Id	<10%	>90%	20-29%	<10%	10-19%	SRR7886019	SAMN10101056	PRJNA857526	NA
AUSMDU00009149	S. sonnei	2016	3.7.3	NA	NA	NA	NA,NA	NA	dfrA1	sul2	tet(A)*	aadA1,aph(3'')-Ib,aph(6)-Id	<10%	>90%	>90%	>90%	<10%	SRR7886012	SAMN10101057	PRJNA857526	NA
AUSMDU00005732	S. sonnei	2016	3.7.29.1.4.1	NA	NA	NA	gyrA_S83L,NA	NA	dfrA1	sul2	tet(A)	aadA1,aph(3'')-Ib,aph(6)-Id	<10%	60-69%	20-29%	>90%	10-19%	SRR7886011	SAMN10101058	PRJNA857526	NA
AUSMDU00009150	S. sonnei	2016	3.7.29.1.2.1	NA	NA	erm(B)*,mph(A)	gyrA_S83L,NA	blaTEM-1	dfrA1,dfrA17	sul1,sul2	tet(A)	aadA1,aadA5,aph(3'')-Ib,aph(6)-Id	<10%	>90%	20-29%	<10%	>90%	SRR7886113	SAMN10101059	PRJNA857526	NA
AUSMDU00009151	S. sonnei	2016	3.7.29.1.2.1	NA	NA	erm(B)*,mph(A)	gyrA_S83L,NA	blaTEM-1	dfrA1,dfrA17	sul1,sul2	tet(A)	aadA1,aadA5,aph(3'')-Ib,aph(6)-Id	<10%	>90%	20-29%	<10%	>90%	SRR7886114	SAMN10101060	PRJNA857526	NA
AUSMDU00009154	S. sonnei	2016	3.7.29.1.2.1	NA	NA	erm(B)*,mph(A)	gyrA_S83L,NA	blaTEM-1	dfrA1,dfrA17	sul1,sul2	NA	aadA1,aadA5,aph(3'')-Ib,aph(6)-Id	<10%	>90%	20-29%	<10%	>90%	SRR7886200	SAMN10101062	PRJNA857526	NA
AUSMDU00009155	S. sonnei	2016	3.7.29.1.2.1	NA	NA	erm(B)*,mph(A)	gyrA_S83L,NA	blaTEM-1	dfrA1,dfrA17	sul1,sul2	tet(A)	aadA1,aadA5,aph(3'')-Ib,aph(6)-Id	<10%	>90%	20-29%	<10%	>90%	SRR7886117	SAMN10101063	PRJNA857526	NA
AUSMDU00009156	S. sonnei	2016	3.7.29.1.2.1	NA	NA	erm(B)*,mph(A)	gyrA_S83L,NA	blaTEM-1	dfrA1,dfrA17	sul1,sul2	tet(A)	aadA1,aadA5,aph(3'')-Ib,aph(6)-Id	10-19%	>90%	20-29%	<10%	>90%	SRR7886118	SAMN10101064	PRJNA857526	NA
AUSMDU00009158	S. sonnei	2016	3.7.29.1.2.1	NA	NA	erm(B)*,mph(A)	gyrA_S83L,NA	blaTEM-1	dfrA1,dfrA17	sul1,sul2	NA	aadA1,aadA5,aph(3'')-Ib,aph(6)-Id	<10%	>90%	20-29%	<10%	>90%	SRR7886119	SAMN10101065	PRJNA857526	NA
AUSMDU00009990	S. sonnei	2016	3.7.29.1.2.1	NA	NA	erm(B)*,mph(A)	gyrA_S83L,NA	blaTEM-1	dfrA1,dfrA17	sul1	NA	aadA1,aadA5	<10%	<10%	20-29%	<10%	>90%	SRR7886120	SAMN10101066	PRJNA857526	NA
AUSMDU00009159	S. sonnei	2016	3.7.29.1.2.1	NA	NA	erm(B)*,mph(A)	gyrA_S83L,NA	blaTEM-1	dfrA1,dfrA17	sul1	NA	aadA1,aadA5	<10%	<10%	20-29%	<10%	>90%	SRR7886122	SAMN10101068	PRJNA857526	NA
AUSMDU00009161	S. sonnei	2016	3.4.1	NA	NA	NA	NA,NA	blaOXA-1	dfrA14	sul2	tet(B)	aadA1*,aph(6)-Id	<10%	70-79%	>90%	>90%	<10%	SRR7886254	SAMN10101069	PRJNA857526	NA
AUSMDU00009162	S. sonnei	2016	3.7.29.1.2.1	NA	NA	erm(B)*,mph(A)	gyrA_S83L,NA	blaTEM-1	dfrA1,dfrA17	sul1,sul2	tet(A)	aadA1,aadA5,aph(3'')-Ib,aph(6)-Id	10-19%	>90%	20-29%	<10%	>90%	SRR7886253	SAMN10101070	PRJNA857526	NA
AUSMDU00009163	S. sonnei	2016	3.6.1.1	NA	NA	NA	gyrA_S83L,parC_S80I,gyrA_D87G	NA	dfrA1*	sul2	tet(A)	aph(6)-Id	<10%	>90%	30-39%	<10%	10-19%	SRR7886252	SAMN10101071	PRJNA857526	NA
AUSMDU00009164	S. sonnei	2016	3.7.29.1.2.1	NA	NA	erm(B)*,mph(A)	gyrA_S83L,NA	blaTEM-1	dfrA1,dfrA17	sul1	tet(A)	aadA1,aadA5,aph(3'')-Ib,aph(6)-Id	<10%	>90%	20-29%	<10%	>90%	SRR7886251	SAMN10101072	PRJNA857526	NA
AUSMDU00009165	S. sonnei	2016	3.6.1.1	NA	NA	NA	gyrA_S83L,parC_S80I,gyrA_D87G	NA	dfrA1*	sul2	tet(A)	aph(3'')-Ib*,aph(6)-Id	<10%	>90%	30-39%	<10%	<10%	SRR7886250	SAMN10101073	PRJNA857526	NA
AUSMDU00009166	S. sonnei	2016	3.7.3	NA	NA	NA	NA,NA	NA	dfrA1	NA	NA	aadA1	<10%	<10%	>90%	>90%	<10%	SRR7886249	SAMN10101074	PRJNA857526	NA
AUSMDU00009168	S. sonnei	2016	3.7.29.1.2.1	NA	NA	erm(B)*,mph(A)	gyrA_S83L,NA	blaTEM-1	dfrA1,dfrA17	sul1,sul2	tet(A)	aadA1,aadA5,aph(3'')-Ib,aph(6)-Id	<10%	>90%	20-29%	<10%	>90%	SRR7886248	SAMN10101075	PRJNA857526	NA
AUSMDU00009169	S. sonnei	2016	3.7.29.1.2.1	NA	NA	erm(B)*,mph(A)	gyrA_S83L,NA	blaTEM-1	dfrA1,dfrA17	sul1,sul2	tet(A)	aadA1,aadA5,aph(3'')-Ib,aph(6)-Id	70-79%	>90%	20-29%	<10%	>90%	SRR7886247	SAMN10101076	PRJNA857526	NA
AUSMDU00009170	S. sonnei	2016	3.7.29.1.2.1	NA	NA	erm(B)*,mph(A)	gyrA_S83L,NA	blaTEM-1	dfrA1,dfrA17	sul1,sul2	tet(A)	aadA1,aadA5,aph(3'')-Ib,aph(6)-Id	<10%	>90%	20-29%	<10%	>90%	SRR7886246	SAMN10101077	PRJNA857526	NA
AUSMDU00009171	S. sonnei	2016	3.7.29.1.2.1	NA	NA	erm(B)*,mph(A)	gyrA_S83L,NA	blaTEM-1	dfrA1,dfrA17	sul1,sul2	NA	aadA1,aadA5,aph(3'')-Ib,aph(6)-Id	<10%	>90%	30-39%	<10%	>90%	SRR7886245	SAMN10101078	PRJNA857526	NA
AUSMDU00009173	S. sonnei	2016	3.7.29.1.2.1	NA	NA	erm(B)*,mph(A)	gyrA_S83L,NA	blaTEM-1	dfrA1,dfrA17	sul1,sul2	tet(A)	aadA1,aadA5,aph(3'')-Ib,aph(6)-Id	<10%	>90%	20-29%	<10%	>90%	SRR7885922	SAMN10101079	PRJNA857526	NA
AUSMDU00009176	S. sonnei	2016	3.7.29.1.2.1	NA	NA	erm(B)*,mph(A)	gyrA_S83L,NA	blaTEM-1	dfrA1,dfrA17	sul1,sul2	tet(A)	aadA1,aadA5,aph(3'')-Ib,aph(6)-Id	<10%	>90%	20-29%	<10%	>90%	SRR7885923	SAMN10101080	PRJNA857526	NA
AUSMDU00009179	S. sonnei	2016	3.7.29.1.2.1	NA	NA	erm(B)*,mph(A)	gyrA_S83L,NA	blaTEM-1	dfrA1,dfrA17	sul1,sul2	tet(A)	aadA1,aadA5,aph(3'')-Ib	<10%	>90%	20-29%	<10%	>90%	SRR7885921	SAMN10101082	PRJNA857526	NA
AUSMDU00009180	S. sonnei	2016	3.7.29.1.2.1	NA	NA	erm(B)*,mph(A)	gyrA_S83L,NA	blaTEM-1	dfrA1,dfrA17	sul1,sul2	tet(A)	aadA1,aadA5,aph(3'')-Ib,aph(6)-Id	<10%	>90%	20-29%	<10%	>90%	SRR7885918	SAMN10101083	PRJNA857526	NA
AUSMDU00008172	S. sonnei	2016	3.7.29.1.2.1	NA	NA	erm(B)*,mph(A)	gyrA_S83L,NA	blaTEM-1	dfrA1,dfrA17	sul1,sul2	tet(A)	aadA1,aadA5,aph(3'')-Ib,aph(6)-Id	<10%	>90%	20-29%	<10%	>90%	SRR7885916	SAMN10101085	PRJNA857526	NA
AUSMDU00008177	S. sonnei	2016	3.7.29.1.2.1	NA	NA	erm(B)*,mph(A)	gyrA_S83L,NA	blaTEM-1	dfrA1,dfrA17	sul1,sul2	tet(A)	aadA1,aadA5,aph(3'')-Ib,aph(6)-Id	<10%	>90%	20-29%	<10%	>90%	SRR7885914	SAMN10101087	PRJNA857526	NA
AUSMDU00008178	S. sonnei	2016	3.6.1	NA	NA	NA	gyrA_S83L,NA	NA	dfrA1*	sul2	tet(A)	aph(3'')-Ib*,aph(6)-Id	<10%	>90%	30-39%	>90%	<10%	SRR7885915	SAMN10101088	PRJNA857526	NA
AUSMDU00008179	S. sonnei	2016	3.7.29.1.2.1	NA	NA	erm(B)*,mph(A)	gyrA_S83L,NA	blaTEM-1	dfrA1,dfrA17	sul1,sul2	tet(A)	aadA1,aadA5,aph(3'')-Ib,aph(6)-Id	<10%	>90%	20-29%	<10%	>90%	SRR7886090	SAMN10101089	PRJNA857526	NA
AUSMDU00005733	S. sonnei	2016	3.6.1.1	blaCTX-M-15	NA	NA	gyrA_S83L,parC_S80I,qnrS1,gyrA_D87G	NA	dfrA1*	sul2	tet(A)	aph(3'')-Ib*,aph(6)-Id	<10%	>90%	30-39%	>90%	10-19%	SRR7886089	SAMN10101090	PRJNA857526	NA
AUSMDU00008181	S. sonnei	2016	3.7.3	NA	NA	NA	NA,NA	NA	dfrA1	sul2	tet(A)	aadA1,aph(3'')-Ib,aph(6)-Id	<10%	>90%	>90%	>90%	<10%	SRR7886092	SAMN10101091	PRJNA857526	NA
AUSMDU00008183	S. sonnei	2016	3.7.29.1.2.1	NA	NA	NA	gyrA_S83L,NA	NA	dfrA1	sul2	tet(A)	aadA1,aph(3'')-Ib,aph(6)-Id	<10%	>90%	20-29%	<10%	<10%	SRR7886086	SAMN10101093	PRJNA857526	NA
AUSMDU00008184	S. sonnei	2016	3.7.29.1.2.1	NA	NA	erm(B)*,mph(A)	gyrA_S83L,NA	blaTEM-1	dfrA1,dfrA17	sul1,sul2	tet(A)	aadA1,aadA5,aph(3'')-Ib,aph(6)-Id	<10%	>90%	20-29%	<10%	>90%	SRR7886085	SAMN10101094	PRJNA857526	NA
AUSMDU00008185	S. sonnei	2016	3.6.1.1	NA	NA	NA	gyrA_S83L,parC_S80I,gyrA_D87G	NA	dfrA1*	sul2	tet(A)	aph(3'')-Ib*,aph(6)-Id	<10%	>90%	30-39%	>90%	10-19%	SRR7886088	SAMN10101095	PRJNA857526	NA
AUSMDU00005734	S. sonnei	2016	3.6.1.1.1	blaCTX-M-55	NA	NA	gyrA_S83L,parC_S80I,gyrA_D87G	NA	dfrA1*	NA	NA	NA	<10%	<10%	30-39%	>90%	10-19%	SRR7886087	SAMN10101096	PRJNA857526	NA
AUSMDU00008186	S. sonnei	2016	3.6.1.1	NA	NA	NA	gyrA_S83L,parC_S80I,gyrA_D87G	NA	dfrA1*	sul2	tet(A)	aph(3'')-Ib*,aph(6)-Id	<10%	>90%	<10%	>90%	<10%	SRR7886084	SAMN10101097	PRJNA857526	NA
AUSMDU00008187	S. sonnei	2016	3.7.29.1.2.1	NA	NA	erm(B)*,mph(A)	gyrA_S83L,NA	blaTEM-1	dfrA1,dfrA17	sul1,sul2	tet(A)	aadA1,aadA5,aph(3'')-Ib,aph(6)-Id	<10%	>90%	20-29%	<10%	>90%	SRR7886083	SAMN10101098	PRJNA857526	NA
AUSMDU00008189	S. sonnei	2016	3.7.3	NA	NA	NA	NA,NA	NA	dfrA1	sul2	tet(A)*	aadA1,aph(3'')-Ib,aph(6)-Id	<10%	>90%	>90%	>90%	<10%	SRR7886178	SAMN10101099	PRJNA857526	NA
AUSMDU00008191	S. sonnei	2016	3.7.29.1.2.1	NA	NA	mph(A)	gyrA_S83L,NA	blaTEM-1	dfrA1,dfrA17	sul1,sul2	tet(A)	aadA1,aadA5,aph(3'')-Ib,aph(6)-Id	<10%	>90%	20-29%	<10%	>90%	SRR7886176	SAMN10101101	PRJNA857526	NA
AUSMDU00008193	S. sonnei	2016	3.7.29.1.2.1	NA	NA	erm(B)*,mph(A)	gyrA_S83L,NA	blaTEM-1	dfrA1,dfrA17	sul1,sul2	tet(A)	aadA1,aadA5,aph(3'')-Ib,aph(6)-Id	<10%	>90%	20-29%	<10%	>90%	SRR7886174	SAMN10101103	PRJNA857526	NA
AUSMDU00009358	S. sonnei	2016	3.7.29.1.2.1	NA	NA	erm(B)*,mph(A)	gyrA_S83L,NA	blaTEM-1	dfrA1,dfrA17	sul1	NA	aadA1,aadA5	<10%	<10%	20-29%	<10%	>90%	SRR7886173	SAMN10101104	PRJNA857526	NA
AUSMDU00009359	S. sonnei	2016	3.7.29.1.2.1	NA	NA	erm(B)*,mph(A)	gyrA_S83L,NA	blaTEM-1	dfrA1,dfrA17	sul1,sul2	tet(A)	aadA1,aadA5,aph(3'')-Ib,aph(6)-Id	<10%	>90%	20-29%	<10%	>90%	SRR7886172	SAMN10101105	PRJNA857526	NA
AUSMDU00009360	S. sonnei	2016	3.6.1.1	NA	blaEC*	NA	gyrA_S83L,parC_S80I,gyrA_D87G	NA	dfrA1*	NA	NA	NA	<10%	<10%	30-39%	<10%	<10%	SRR7886171	SAMN10101106	PRJNA857526	NA
AUSMDU00009361	S. sonnei	2016	2.7.3	NA	NA	NA	NA,NA	NA	dfrA14	sul2	NA	aph(6)-Id	<10%	70-79%	<10%	>90%	<10%	SRR7886170	SAMN10101107	PRJNA857526	NA
AUSMDU00009363	S. sonnei	2016	3.7.29.1.2.1	NA	NA	erm(B)*,mph(A)	gyrA_S83L,NA	blaTEM-1	dfrA1,dfrA17	sul1,sul2	tet(A)	aadA1,aadA5,aph(3'')-Ib,aph(6)-Id	50-59%	>90%	20-29%	<10%	>90%	SRR7886169	SAMN10101108	PRJNA857526	NA
AUSMDU00005736	S. sonnei	2016	3.6.1.1.1	blaCTX-M-55	NA	mph(A)	gyrA_S83L,parC_S80I,gyrA_D87G	NA	dfrA1*	NA	NA	NA	<10%	<10%	20-29%	>90%	20-29%	SRR7886021	SAMN10101109	PRJNA857526	NA
AUSMDU00009365	S. sonnei	2016	3.7.29.1.2.1	NA	NA	erm(B)*,mph(A)	gyrA_S83L,NA	blaTEM-1	dfrA1,dfrA17	sul1	NA	aadA1,aadA5	<10%	<10%	20-29%	<10%	>90%	SRR7886022	SAMN10101110	PRJNA857526	NA
AUSMDU00009368	S. sonnei	2016	3.7.29.1.2.1	NA	NA	erm(B)*,mph(A)	gyrA_S83L,NA	blaTEM-1	dfrA1,dfrA17	sul1,sul2	tet(A)	aadA1,aadA5,aph(3'')-Ib,aph(6)-Id	<10%	>90%	20-29%	<10%	>90%	SRR7886024	SAMN10101112	PRJNA857526	NA
AUSMDU00009370	S. sonnei	2016	3.7.29.1.2.1	NA	NA	erm(B)*,mph(A)	gyrA_S83L,NA	blaTEM-1	dfrA1,dfrA17	sul1,sul2	tet(A)	aadA1,aadA5,aph(3'')-Ib,aph(6)-Id	<10%	>90%	20-29%	<10%	>90%	SRR7886026	SAMN10101114	PRJNA857526	NA
AUSMDU00009371	S. sonnei	2016	3.7.29.1.2.1	NA	NA	erm(B)*,mph(A)	gyrA_S83L,NA	blaTEM-1	dfrA1,dfrA17	sul1,sul2	tet(A)	aadA1,aadA5,aph(3'')-Ib,aph(6)-Id	<10%	>90%	20-29%	<10%	>90%	SRR7886027	SAMN10101115	PRJNA857526	NA
AUSMDU00009182	S. sonnei	2016	2.4.2	NA	NA	NA	NA,NA	NA	dfrA14	sul2	NA	aph(6)-Id*	<10%	70-79%	<10%	<10%	60-69%	SRR7886028	SAMN10101116	PRJNA857526	NA
AUSMDU00009372	S. sonnei	2016	3.7.29.1.2.1	NA	NA	erm(B)*,mph(A)	gyrA_S83L,NA	blaTEM-1	dfrA1,dfrA17	sul1,sul2	tet(A)	aadA1,aadA5,aph(3'')-Ib,aph(6)-Id	<10%	>90%	20-29%	<10%	>90%	SRR7886029	SAMN10101117	PRJNA857526	NA
AUSMDU00009373	S. sonnei	2016	3.7.10	NA	NA	NA	NA,NA	NA	dfrA1	sul2	tet(A)	aadA1,aph(3'')-Ib,aph(6)-Id	<10%	>90%	30-39%	>90%	<10%	SRR7886030	SAMN10101118	PRJNA857526	NA
AUSMDU00009374	S. sonnei	2016	3.7.29.1.2.1	NA	NA	erm(B)*,mph(A)	gyrA_S83L,NA	blaTEM-1	dfrA1,dfrA17	sul1,sul2	tet(A)	aadA1,aadA5,aph(3'')-Ib,aph(6)-Id	<10%	>90%	20-29%	<10%	>90%	SRR7885927	SAMN10101119	PRJNA857526	NA
AUSMDU00009375	S. sonnei	2016	3.7.29.1.4.1	blaCTX-M-27	NA	mph(A)	gyrA_S83L,NA	NA	dfrA1	sul2	tet(A)	aadA1,aph(3'')-Ib,aph(6)-Id	<10%	60-69%	20-29%	>90%	80-89%	SRR7885926	SAMN10101120	PRJNA857526	NA
AUSMDU00009377	S. sonnei	2016	3.7.29.1.2.1	NA	NA	erm(B)*,mph(A)	gyrA_S83L,NA	blaTEM-1	dfrA1,dfrA17	sul1	NA	aadA1,aadA5	<10%	>90%	20-29%	<10%	>90%	SRR7885928	SAMN10101122	PRJNA857526	NA
AUSMDU00009378	S. sonnei	2016	3.7.3	NA	NA	NA	NA,NA	NA	dfrA1	NA	NA	aadA1	<10%	<10%	>90%	>90%	<10%	SRR7885931	SAMN10101123	PRJNA857526	NA
AUSMDU00009379	S. sonnei	2016	3.7.29.1.2.1	NA	NA	erm(B)*,mph(A)	gyrA_S83L,NA	blaTEM-1	dfrA1,dfrA17	sul1,sul2	tet(A)	aadA1,aadA5,aph(3'')-Ib,aph(6)-Id	<10%	>90%	20-29%	<10%	>90%	SRR7885930	SAMN10101124	PRJNA857526	NA
AUSMDU00005832	S. sonnei	2016	3.7.18	NA	NA	NA	NA,NA	NA	dfrA1	NA	NA	aadA1	<10%	<10%	20-29%	>90%	10-19%	SRR7885932	SAMN10101126	PRJNA857526	NA
AUSMDU00009381	S. sonnei	2016	3.7.25	blaCTX-M-3	NA	NA	NA,NA	NA	dfrA1	sul2	tet(A)	aadA1,aph(3'')-Ib,aph(6)-Id	<10%	>90%	20-29%	>90%	10-19%	SRR7885924	SAMN10101128	PRJNA857526	NA
AUSMDU00009382	S. sonnei	2016	3.7.31	NA	NA	NA	NA,NA	blaTEM-1	dfrA5	sul2	NA	NA	<10%	10-19%	>90%	>90%	10-19%	SRR7886309	SAMN10101129	PRJNA857526	NA
AUSMDU00009383	S. sonnei	2016	3.7.29.1.2.1	NA	NA	erm(B)*,mph(A)	gyrA_S83L,NA	blaTEM-1	dfrA1,dfrA17	sul1,sul2	tet(A)	aadA1,aadA5,aph(3'')-Ib,aph(6)-Id	<10%	>90%	20-29%	<10%	>90%	SRR7886310	SAMN10101130	PRJNA857526	NA
AUSMDU00009386	S. sonnei	2016	3.7.29.1.2.1	NA	NA	erm(B)*,mph(A)	gyrA_S83L,NA	blaTEM-1	dfrA1,dfrA17	sul1,sul2	tet(A)	aadA1,aadA5,aph(3'')-Ib,aph(6)-Id	<10%	>90%	20-29%	<10%	>90%	SRR7886307	SAMN10101131	PRJNA857526	NA
AUSMDU00009387	S. sonnei	2016	2.4.3	NA	NA	NA	NA,NA	NA	NA	NA	NA	NA	<10%	<10%	<10%	<10%	60-69%	SRR7886308	SAMN10101132	PRJNA857526	NA
AUSMDU00009388	S. sonnei	2016	3.7.29.1.2.1	NA	NA	NA	gyrA_S83L,NA	NA	dfrA1	NA	NA	aadA1	70-79%	<10%	20-29%	<10%	20-29%	SRR7886313	SAMN10101133	PRJNA857526	NA
AUSMDU00009389	S. sonnei	2016	3.6.1.1	NA	NA	NA	gyrA_S83L,parC_S80I,gyrA_D87G	NA	dfrA1*	sul2	tet(A)	aph(3'')-Ib*,aph(6)-Id*	<10%	>90%	30-39%	>90%	<10%	SRR7886314	SAMN10101134	PRJNA857526	NA
AUSMDU00009390	S. sonnei	2016	3.7.29.1.2.1	NA	NA	erm(B)*,mph(A)	gyrA_S83L,NA	blaTEM-1	dfrA1,dfrA17	sul1,sul2	tet(A)	aadA1,aadA5,aph(3'')-Ib,aph(6)-Id	<10%	>90%	20-29%	<10%	>90%	SRR7886311	SAMN10101135	PRJNA857526	NA
AUSMDU00009392	S. sonnei	2016	3.7.29.1.2.1	NA	NA	erm(B)*,mph(A)	gyrA_S83L,NA	blaTEM-1	dfrA1,dfrA17	sul1	NA	aadA1,aadA5	<10%	<10%	20-29%	<10%	>90%	SRR7886312	SAMN10101136	PRJNA857526	NA
AUSMDU00009393	S. sonnei	2016	3.7.29.1.2.1	NA	NA	erm(B)*,mph(A)	gyrA_S83L,NA	blaTEM-1	dfrA1,dfrA17	sul1,sul2	tet(A)	aadA1,aadA5,aph(3'')-Ib,aph(6)-Id	<10%	>90%	20-29%	<10%	>90%	SRR7886305	SAMN10101137	PRJNA857526	NA
AUSMDU00009396	S. sonnei	2016	3.7.30.4.1	NA	NA	NA	NA,NA	NA	dfrA1	NA	NA	aadA1	<10%	<10%	>90%	>90%	10-19%	SRR7886306	SAMN10101138	PRJNA857526	NA
AUSMDU00009398	S. sonnei	2016	3.7.29.1.2.1	NA	NA	erm(B)*,mph(A)	gyrA_S83L,NA	blaTEM-1	dfrA1,dfrA17	sul1,sul2	tet(A)	aadA1,aadA5,aph(6)-Id	<10%	>90%	20-29%	<10%	>90%	SRR7886124	SAMN10101139	PRJNA857526	NA
AUSMDU00009399	S. sonnei	2016	3.7.29.1.2.1	NA	NA	erm(B)*,mph(A)	gyrA_S83L,NA	blaTEM-1	dfrA1,dfrA17	sul1,sul2	tet(A)	aadA1,aadA5,aph(3'')-Ib,aph(6)-Id	<10%	>90%	20-29%	<10%	>90%	SRR7886123	SAMN10101140	PRJNA857526	NA
AUSMDU00009401	S. sonnei	2016	3.7.29.1.2.1	NA	NA	erm(B)*,mph(A)	gyrA_S83L,NA	blaTEM-1	dfrA1,dfrA17	sul1,sul2	tet(A)	aadA1,aadA5,aph(3'')-Ib,aph(6)-Id	<10%	>90%	20-29%	<10%	>90%	SRR7886206	SAMN10101141	PRJNA857526	NA
AUSMDU00009404	S. sonnei	2016	2.1.7	NA	NA	NA	NA,NA	blaTEM-1	dfrA14	sul2	NA	NA	<10%	30-39%	>90%	>90%	10-19%	SRR7886128	SAMN10101143	PRJNA857526	NA
AUSMDU00009405	S. sonnei	2016	2.1.7	NA	NA	NA	NA,NA	blaTEM-1	dfrA14	sul2	NA	NA	<10%	30-39%	>90%	>90%	10-19%	SRR7886127	SAMN10101144	PRJNA857526	NA
AUSMDU00010006	S. sonnei	2016	3.7.29.1.2.1	NA	NA	erm(B)*,mph(A)	gyrA_S83L,NA	blaTEM-1	dfrA1,dfrA17	sul1,sul2	NA	aadA1,aadA5,aph(3'')-Ib,aph(6)-Id	60-69%	>90%	20-29%	<10%	>90%	SRR7886126	SAMN10101145	PRJNA857526	NA
AUSMDU00009406	S. sonnei	2016	3.4.1	NA	NA	NA	NA,NA	blaOXA-1	dfrA14	sul2	tet(B)	aadA1,aph(6)-Id	<10%	70-79%	30-39%	>90%	<10%	SRR7886125	SAMN10101146	PRJNA857526	NA
AUSMDU00009407	S. sonnei	2016	3.7.29.1.2.1	NA	NA	erm(B)*,mph(A)	gyrA_S83L,NA	NA	dfrA1	sul1,sul2	NA	aadA1,aadA5,aph(3'')-Ib,aph(6)-Id	<10%	>90%	20-29%	<10%	>90%	SRR7886116	SAMN10101147	PRJNA857526	NA
AUSMDU00009408	S. sonnei	2016	3.7.29.1.2.1	NA	NA	erm(B)*,mph(A)	gyrA_S83L,NA	blaTEM-1	dfrA1,dfrA17	sul1,sul2	tet(A)	aadA1,aadA5,aph(3'')-Ib,aph(6)-Id	<10%	>90%	20-29%	<10%	>90%	SRR7886199	SAMN10101148	PRJNA857526	NA
AUSMDU00010007	S. sonnei	2016	2.4.2	NA	NA	NA	NA,NA	NA	dfrA14	sul2	NA	aph(6)-Id	<10%	70-79%	<10%	<10%	60-69%	SRR7885956	SAMN10101149	PRJNA857526	NA
AUSMDU00009409	S. sonnei	2016	3.7.29.1.2.1	NA	NA	erm(B)*,mph(A)	gyrA_S83L,NA	blaTEM-1	dfrA1,dfrA17	sul1,sul2	tet(A)	aadA1,aadA5,aph(3'')-Ib,aph(6)-Id	<10%	>90%	20-29%	<10%	>90%	SRR7885957	SAMN10101150	PRJNA857526	NA
AUSMDU00009410	S. sonnei	2016	3.6.1	blaCTX-M-15	NA	NA	gyrA_S83L,NA	blaTEM-1	dfrA1*	sul2	tet(A)	aph(3'')-Ib*,aph(6)-Id	<10%	>90%	30-39%	>90%	10-19%	SRR7885958	SAMN10101151	PRJNA857526	NA
AUSMDU00009413	S. sonnei	2016	3.7.29.1.2.1	NA	NA	erm(B)*,mph(A)	gyrA_S83L,NA	blaTEM-1	dfrA1,dfrA17	sul1,sul2	tet(A)	aadA1,aadA5,aph(3'')-Ib	<10%	>90%	20-29%	<10%	>90%	SRR7885959	SAMN10101152	PRJNA857526	NA
AUSMDU00009414	S. sonnei	2016	3.7.30.4.1	NA	NA	NA	NA,NA	NA	dfrA1	NA	NA	aadA1	<10%	<10%	>90%	>90%	10-19%	SRR7885952	SAMN10101153	PRJNA857526	NA
AUSMDU00009415	S. sonnei	2016	2.7.1	NA	NA	NA	NA,NA	NA	dfrA14	NA	NA	aph(6)-Id	<10%	70-79%	<10%	>90%	<10%	SRR7885953	SAMN10101154	PRJNA857526	NA
AUSMDU00009418	S. sonnei	2016	3.7.29.1.2.1	NA	NA	erm(B)*,mph(A)	gyrA_S83L,NA	blaTEM-1	dfrA1,dfrA17	sul1	NA	aadA1,aadA5	<10%	<10%	10-19%	<10%	>90%	SRR7885954	SAMN10101155	PRJNA857526	NA
AUSMDU00009419	S. sonnei	2016	2.1.7	NA	NA	NA	NA,NA	blaTEM-1	dfrA14	sul2	NA	NA	<10%	30-39%	>90%	>90%	10-19%	SRR7885955	SAMN10101156	PRJNA857526	NA
AUSMDU00010009	S. sonnei	2016	3.6.1.1	blaCTX-M-15	NA	NA	gyrA_S83L,parC_S80I,gyrA_D87G	NA	dfrA1*	NA	tet(A)	aph(3'')-Ib*,aph(6)-Id	<10%	>90%	30-39%	>90%	10-19%	SRR7885948	SAMN10101157	PRJNA857526	NA
AUSMDU00010010	S. sonnei	2016	3.7.29.1.2.1	NA	NA	erm(B)*,mph(A)	gyrA_S83L,NA	blaTEM-1	dfrA1,dfrA17	sul1,sul2	tet(A)	aadA1,aadA5,aph(3'')-Ib,aph(6)-Id	<10%	>90%	20-29%	<10%	>90%	SRR7885949	SAMN10101158	PRJNA857526	NA
AUSMDU00010012	S. sonnei	2016	3.7.29.1.2.1	NA	NA	erm(B)*,mph(A)	gyrA_S83L,NA	blaTEM-1	dfrA1,dfrA17	sul1	NA	aadA1,aadA5	70-79%	<10%	20-29%	<10%	>90%	SRR7886404	SAMN10101159	PRJNA857526	NA
AUSMDU00009588	S. sonnei	2017	3.7.29.1.1.2	blaCTX-M-15	NA	NA	gyrA_D87Y,NA	blaTEM-1	dfrA1	NA	tet(A)	aadA1,aph(3'')-Ib,aph(6)-Id	<10%	>90%	30-39%	<10%	10-19%	SRR7886403	SAMN10101160	PRJNA857526	NA
AUSMDU00010018	S. sonnei	2017	3.7.29.1.2.1	NA	NA	erm(B)*,mph(A)	gyrA_S83L,NA	blaTEM-1	dfrA1,dfrA17	sul1	NA	aadA1,aadA5	70-79%	<10%	20-29%	<10%	>90%	SRR7886406	SAMN10101161	PRJNA857526	NA
AUSMDU00010019	S. sonnei	2017	3.7.29.1.4.1	blaCTX-M-27	NA	erm(B)*,mph(A)	gyrA_S83L,NA	NA	dfrA1	sul2	tet(A)	aadA1,aph(3'')-Ib,aph(6)-Id	<10%	50-59%	30-39%	>90%	80-89%	SRR7886405	SAMN10101162	PRJNA857526	NA
AUSMDU00010020	S. sonnei	2017	3.7.6	blaCTX-M-14	NA	mph(A)	gyrA_S83L,NA	NA	dfrA1,dfrA17	sul1,sul2	tet(A)	aadA1,aadA5,aph(3'')-Ib	<10%	>90%	30-39%	>90%	20-29%	SRR7886400	SAMN10101163	PRJNA857526	SRR32486144
AUSMDU00009589	S. sonnei	2017	3.6.1.1	NA	NA	NA	gyrA_S83L,parC_S80I,gyrA_D87G	NA	dfrA1*	NA	NA	NA	<10%	<10%	20-29%	>90%	10-19%	SRR7886399	SAMN10101164	PRJNA857526	NA
AUSMDU00010023	S. sonnei	2017	3.6.1.1.1	NA	NA	NA	gyrA_S83L,parC_S80I,gyrA_D87G	NA	dfrA1*	sul2	tet(A)	aph(3'')-Ib*,aph(6)-Id	60-69%	>90%	30-39%	>90%	20-29%	SRR7886402	SAMN10101165	PRJNA857526	NA
AUSMDU00010024	S. sonnei	2017	3.7.18	NA	NA	NA	NA,NA	NA	dfrA1	sul2	tet(A)	aadA1,aph(3'')-Ib	<10%	>90%	30-39%	>90%	<10%	SRR7886401	SAMN10101166	PRJNA857526	NA
AUSMDU00010026	S. sonnei	2017	3.7.29.1.2.1	NA	NA	erm(B)*,mph(A)	gyrA_S83L,NA	blaTEM-1	dfrA1,dfrA17	sul1,sul2	tet(A)	aadA1,aadA5,aph(3'')-Ib,aph(6)-Id	<10%	>90%	20-29%	<10%	>90%	SRR7885863	SAMN10101167	PRJNA857526	NA
AUSMDU00010027	S. sonnei	2017	3.6.1.1	NA	blaEC*	NA	gyrA_S83L,parC_S80I,gyrA_D87G	NA	dfrA1*	sul2	tet(A)	aph(3'')-Ib*,aph(6)-Id	<10%	>90%	30-39%	>90%	<10%	SRR7886407	SAMN10101168	PRJNA857526	NA
AUSMDU00010028	S. sonnei	2017	3.7.29.1.2.1	NA	NA	mph(A)	gyrA_S83L,NA	blaTEM-1	dfrA1,dfrA17	sul1,sul2	tet(A)	aadA1,aadA5,aph(3'')-Ib	60-69%	>90%	20-29%	<10%	>90%	SRR7886261	SAMN10101169	PRJNA857526	NA
AUSMDU00010029	S. sonnei	2017	2.4.3	NA	NA	NA	NA,NA	NA	dfrA14	sul2	NA	aph(6)-Id	<10%	70-79%	<10%	<10%	<10%	SRR7886262	SAMN10101170	PRJNA857526	NA
AUSMDU00010077	S. sonnei	2017	3.6.4	NA	NA	NA	NA,NA	NA	dfrA1	NA	NA	NA	<10%	<10%	30-39%	>90%	10-19%	SRR7886259	SAMN10101171	PRJNA857526	NA
AUSMDU00010032	S. sonnei	2017	3.7.29.1.2.1	NA	NA	erm(B)*,mph(A)	gyrA_S83L,NA	blaTEM-1	dfrA1,dfrA17	sul1,sul2	tet(A)	aadA1,aadA5,aph(3'')-Ib,aph(6)-Id	<10%	>90%	20-29%	<10%	>90%	SRR7886260	SAMN10101172	PRJNA857526	NA
AUSMDU00010083	S. sonnei	2017	3.7.29.1.2.1	NA	NA	erm(B)*,mph(A)	gyrA_S83L,NA	blaTEM-1	dfrA1,dfrA17	sul1,sul2	tet(A)	aadA1,aadA5,aph(3'')-Ib,aph(6)-Id	70-79%	>90%	20-29%	<10%	>90%	SRR7886258	SAMN10101174	PRJNA857526	NA
AUSMDU00010084	S. sonnei	2017	2.4.3	NA	NA	NA	NA,NA	NA	dfrA14	sul2	NA	aph(6)-Id	10-19%	70-79%	<10%	<10%	60-69%	SRR7886255	SAMN10101175	PRJNA857526	NA
AUSMDU00010086	S. sonnei	2017	3.6.1	NA	NA	NA	gyrA_S83L,NA	NA	dfrA1	sul2	tet(A)	aph(3'')-Ib*,aph(6)-Id	<10%	>90%	30-39%	>90%	<10%	SRR7886256	SAMN10101176	PRJNA857526	NA
AUSMDU00010089	S. sonnei	2017	3.6.1	NA	NA	NA	gyrA_S83L,NA	NA	dfrA1	sul2	tet(A)	aph(3'')-Ib*	<10%	>90%	30-39%	>90%	<10%	SRR7886264	SAMN10101178	PRJNA857526	NA
AUSMDU00010094	S. sonnei	2017	3.6.4	NA	NA	NA	NA,NA	NA	dfrA1	NA	NA	NA	<10%	<10%	30-39%	>90%	10-19%	SRR7886282	SAMN10101179	PRJNA857526	NA
AUSMDU00010095	S. sonnei	2017	3.7.29.1.2.1	NA	NA	erm(B)*,mph(A)	gyrA_S83L,NA	blaTEM-1	dfrA1,dfrA17	sul1	NA	aadA1,aadA5	<10%	<10%	20-29%	<10%	>90%	SRR7886281	SAMN10101180	PRJNA857526	NA
AUSMDU00006624	S. sonnei	2017	3.6.1.1.1	blaCTX-M-55	NA	mph(A)	gyrA_S83L,parC_S80I,gyrA_D87G	NA	dfrA1*	sul2	tet(A)	aph(3'')-Ib*,aph(6)-Id	<10%	>90%	30-39%	>90%	20-29%	SRR7886280	SAMN10101181	PRJNA857526	NA
AUSMDU00009183	S. sonnei	2017	3.7.29.1.2.1	NA	NA	erm(B)*,mph(A)	gyrA_S83L,NA	blaTEM-1	dfrA1,dfrA17	sul1,sul2	tet(A)	aadA1,aadA5,aph(3'')-Ib,aph(6)-Id	<10%	>90%	20-29%	<10%	>90%	SRR7886279	SAMN10101182	PRJNA857526	NA
AUSMDU00006660	S. sonnei	2017	3.6.1	NA	NA	NA	gyrA_S83L,NA	NA	dfrA1*	sul2	tet(A)	aph(3'')-Ib*,aph(6)-Id	<10%	>90%	30-39%	>90%	<10%	SRR7886278	SAMN10101183	PRJNA857526	NA
AUSMDU00006669	S. sonnei	2017	2.7.4	NA	NA	NA	NA,NA	blaOXA-1	NA	sul2	tet(B)	aadA1,aph(6)-Id*	<10%	70-79%	<10%	<10%	<10%	SRR7886277	SAMN10101184	PRJNA857526	NA
AUSMDU00006670	S. sonnei	2017	2.4.3	NA	NA	NA	NA,NA	NA	dfrA14	sul2	NA	aph(6)-Id	<10%	70-79%	<10%	<10%	60-69%	SRR7886276	SAMN10101185	PRJNA857526	NA
AUSMDU00006678	S. sonnei	2017	3.6.1.1	NA	NA	NA	gyrA_S83L,parC_S80I,gyrA_D87G	NA	dfrA1*	sul2	tet(A)	aph(3'')-Ib*,aph(6)-Id	60-69%	>90%	30-39%	>90%	20-29%	SRR7886275	SAMN10101186	PRJNA857526	NA
AUSMDU00010097	S. sonnei	2017	3.7.3	NA	NA	NA	NA,NA	NA	dfrA1	sul2	tet(A)*	aadA1,aph(3'')-Ib,aph(6)-Id	70-79%	>90%	>90%	>90%	20-29%	SRR7886284	SAMN10101187	PRJNA857526	NA
AUSMDU00010098	S. sonnei	2017	3.7.3	NA	NA	NA	NA,NA	NA	dfrA1	NA	NA	aadA1	70-79%	<10%	>90%	<10%	20-29%	SRR7886283	SAMN10101188	PRJNA857526	NA
AUSMDU00007205	S. sonnei	2017	2.7.1	NA	NA	NA	NA,NA	NA	dfrA14	sul2	NA	NA	<10%	70-79%	<10%	>90%	<10%	SRR7886141	SAMN10101189	PRJNA857526	NA
AUSMDU00007208	S. sonnei	2017	2.7.1	NA	NA	NA	NA,NA	NA	dfrA14	sul2	NA	NA	<10%	70-79%	<10%	>90%	<10%	SRR7886142	SAMN10101190	PRJNA857526	NA
AUSMDU00007321	S. sonnei	2017	3.7.29.1.2.1	NA	NA	mph(A)	gyrA_S83L,NA	blaTEM-1	dfrA1,dfrA17	sul1,sul2	tet(A)	aadA1,aadA5,aph(3'')-Ib,aph(6)-Id	<10%	>90%	20-29%	<10%	>90%	SRR7886143	SAMN10101191	PRJNA857526	NA
AUSMDU00007327	S. sonnei	2017	3.6.1.1	NA	NA	NA	gyrA_S83L,parC_S80I,gyrA_D87G	NA	dfrA1*	NA	NA	NA	<10%	<10%	30-39%	>90%	<10%	SRR7886144	SAMN10101192	PRJNA857526	NA
AUSMDU00007328	S. sonnei	2017	2.7.3	NA	NA	NA	NA,NA	NA	NA	NA	NA	NA	<10%	<10%	<10%	>90%	<10%	SRR7886145	SAMN10101193	PRJNA857526	NA
AUSMDU00007329	S. sonnei	2017	3.7.29.1.2.1	NA	NA	erm(B)*,mph(A)	gyrA_S83L,NA	blaTEM-1	dfrA1,dfrA17	sul1	NA	aadA1,aadA5	<10%	<10%	10-19%	<10%	>90%	SRR7886146	SAMN10101194	PRJNA857526	NA
AUSMDU00007330	S. sonnei	2017	3.6.1.1	NA	NA	NA	gyrA_S83L,parC_S80I,gyrA_D87G	NA	dfrA1*	sul2	tet(A)	aph(3'')-Ib*,aph(6)-Id	<10%	>90%	30-39%	>90%	<10%	SRR7886147	SAMN10101195	PRJNA857526	NA
AUSMDU00009186	S. sonnei	2017	2.7.2	NA	NA	NA	NA,NA	NA	NA	NA	NA	NA	<10%	<10%	<10%	>90%	<10%	SRR7886148	SAMN10101196	PRJNA857526	NA
AUSMDU00008243	S. sonnei	2017	2.11.4	NA	NA	NA	NA,NA	blaTEM-1	dfrA8	sul2	NA	aph(3'')-Ib,aph(6)-Id	<10%	30-39%	>90%	>90%	40-49%	SRR7886139	SAMN10101197	PRJNA857526	SRR32486154
AUSMDU00009187	S. sonnei	2017	3.7.29.1.2.1	NA	NA	erm(B)*,mph(A)	gyrA_S83L,NA	blaTEM-1	dfrA1,dfrA17	sul1	NA	aadA1,aadA5	<10%	<10%	20-29%	<10%	>90%	SRR7885934	SAMN10101199	PRJNA857526	NA
AUSMDU00007992	S. sonnei	2017	3.6.1.1	NA	NA	NA	gyrA_S83L,parC_S80I,gyrA_D87G	NA	dfrA1*	NA	NA	NA	<10%	<10%	30-39%	>90%	<10%	SRR7885935	SAMN10101200	PRJNA857526	NA
AUSMDU00018981	S. sonnei	2017	3.7.29.1.2.1	NA	NA	erm(B)*,mph(A)	gyrA_S83L,NA	blaTEM-1	dfrA1,dfrA17	sul1	NA	aadA1,aadA5	70-79%	<10%	10-19%	<10%	>90%	SRR7885936	SAMN10101201	PRJNA857526	NA
AUSMDU00007980	S. sonnei	2017	3.7.29.1.2.1	NA	NA	erm(B)*,mph(A)	gyrA_S83L,NA	blaTEM-1	dfrA1,dfrA17	sul1	NA	aadA1,aadA5	<10%	<10%	20-29%	<10%	>90%	SRR7885937	SAMN10101202	PRJNA857526	NA
AUSMDU00007990	S. sonnei	2017	3.6.1.1.3	NA	NA	erm(B)*,mph(A)	gyrA_S83L,parC_S80I,gyrA_D87G	NA	dfrA1*	NA	tet(A)	aph(3'')-Ib*,aph(6)-Id	<10%	>90%	30-39%	>90%	70-79%	SRR7885939	SAMN10101204	PRJNA857526	NA
AUSMDU00007994	S. sonnei	2017	2.11.4	NA	NA	NA	NA,NA	blaTEM-1	dfrA8	sul2	NA	aph(3'')-Ib,aph(6)-Id	<10%	30-39%	>90%	>90%	40-49%	SRR7885940	SAMN10101205	PRJNA857526	NA
AUSMDU00016815	S. sonnei	2017	3.6.1.1	NA	NA	NA	gyrA_D87N,gyrA_S83L,parC_S80I,NA	NA	dfrA1*	sul2	tet(A)	aph(3'')-Ib*,aph(6)-Id	<10%	>90%	30-39%	>90%	<10%	SRR28869476	SAMN41155864	PRJNA857526	NA
AUSMDU00016816	S. sonnei	2017	3.7.29.1.2.1	NA	NA	erm(B)*,mph(A)	gyrA_S83L,NA	blaTEM-1	dfrA1,dfrA17	sul1	NA	aadA1,aadA5	<10%	<10%	20-29%	<10%	>90%	SRR7885941	SAMN10101206	PRJNA857526	NA
AUSMDU00009421	S. sonnei	2017	3.7.29.1.4.1	blaCTX-M-27	NA	erm(B)*,mph(A)	gyrA_S83L,NA	NA	dfrA1	sul2	tet(A)	aadA1,aph(3'')-Ib,aph(6)-Id	<10%	60-69%	20-29%	>90%	80-89%	SRR7885943	SAMN10101208	PRJNA857526	NA
AUSMDU00008584	S. sonnei	2017	3.6.1.1	NA	NA	NA	gyrA_S83L,parC_S80I,gyrA_D87G	NA	dfrA1*	NA	NA	NA	<10%	<10%	20-29%	>90%	<10%	SRR7886112	SAMN10101209	PRJNA857526	NA
AUSMDU00008600	S. sonnei	2017	2.7.3	NA	NA	NA	NA,NA	NA	dfrA14	sul2	NA	aph(6)-Id*	<10%	70-79%	<10%	>90%	60-69%	SRR7886111	SAMN10101210	PRJNA857526	NA
AUSMDU00008605	S. sonnei	2017	3.6.1	NA	NA	NA	gyrA_S83L,NA	NA	dfrA1	sul2	tet(A)	aph(3'')-Ib*,aph(6)-Id*	<10%	>90%	30-39%	>90%	10-19%	SRR7886110	SAMN10101211	PRJNA857526	NA
AUSMDU00008652	S. sonnei	2017	3.7.29.1.2.1	NA	NA	erm(B)*,mph(A)	gyrA_S83L,NA	blaTEM-1	dfrA1,dfrA17	sul1	NA	aadA1,aadA5	<10%	<10%	20-29%	<10%	>90%	SRR7886109	SAMN10101212	PRJNA857526	NA
AUSMDU00008733	S. sonnei	2017	3.7.29.1.2.1	NA	NA	erm(B)*,mph(A)	gyrA_S83L,NA	blaTEM-1	dfrA1,dfrA17	sul1	NA	aadA1,aadA5	<10%	<10%	10-19%	<10%	>90%	SRR7886108	SAMN10101213	PRJNA857526	NA
AUSMDU00008735	S. sonnei	2017	3.7.29.1.2.1	NA	NA	mph(A)	gyrA_S83L,NA	blaTEM-1	dfrA1,dfrA17	sul1	NA	aadA1,aadA5	<10%	<10%	20-29%	<10%	>90%	SRR7886107	SAMN10101214	PRJNA857526	NA
AUSMDU00008737	S. sonnei	2017	3.7.29.1.2.1	NA	NA	erm(B)*,mph(A)	gyrA_S83L,NA	blaTEM-1	dfrA1,dfrA17	sul1	NA	aadA1,aadA5	<10%	<10%	20-29%	<10%	>90%	SRR7886106	SAMN10101215	PRJNA857526	NA
AUSMDU00008740	S. sonnei	2017	3.7.29.1.2.1	NA	NA	erm(B)*,mph(A)	gyrA_S83L,NA	blaTEM-1	dfrA1,dfrA17	sul1	NA	aadA1,aadA5	<10%	<10%	20-29%	<10%	>90%	SRR7886105	SAMN10101216	PRJNA857526	NA
AUSMDU00008935	S. sonnei	2017	2.7.4	NA	NA	NA	NA,NA	blaOXA-1	dfrA14	sul2	tet(B)	aadA1,aph(6)-Id*	70-79%	70-79%	<10%	<10%	20-29%	SRR7886104	SAMN10101217	PRJNA857526	NA
AUSMDU00008964	S. sonnei	2017	3.7.3	NA	NA	NA	NA,NA	NA	dfrA1	NA	NA	aadA1	<10%	<10%	>90%	>90%	<10%	SRR7886103	SAMN10101218	PRJNA857526	NA
AUSMDU00008965	S. sonnei	2017	3.6.1.1	NA	NA	NA	gyrA_S83L,parC_S80I,gyrA_D87G	NA	dfrA1*	sul2	tet(A)	aph(3'')-Ib*,aph(6)-Id	<10%	>90%	30-39%	>90%	<10%	SRR7886236	SAMN10101219	PRJNA857526	NA
AUSMDU00008994	S. sonnei	2017	3.7.29.1.2.1	NA	NA	erm(B)*,mph(A)	gyrA_S83L,NA	blaTEM-1	dfrA1,dfrA17	sul1	NA	aadA1,aadA5	<10%	<10%	20-29%	<10%	>90%	SRR7886234	SAMN10101221	PRJNA857526	NA
AUSMDU00009132	S. sonnei	2017	3.6.1.1.2	NA	NA	erm(B)*,mph(A)	gyrA_S83L,parC_S80I,gyrA_D87G	blaTEM-1	dfrA1*,dfrA17	sul1,sul2	tet(A)	aadA5,aph(3'')-Ib*,aph(6)-Id	<10%	>90%	30-39%	>90%	>90%	SRR7886235	SAMN10101222	PRJNA857526	NA
AUSMDU00009133	S. sonnei	2017	3.7.18	NA	NA	NA	qnrB19,NA	NA	dfrA1	sul2	tet(A)	aadA1,aph(3'')-Ib,aph(6)-Id	<10%	>90%	20-29%	>90%	10-19%	SRR7886240	SAMN10101223	PRJNA857526	NA
AUSMDU00018984	S. sonnei	2017	3.7.29.1.2.1	NA	NA	erm(B)*,mph(A)	gyrA_S83L,NA	blaTEM-1	dfrA1,dfrA17	sul1	NA	aadA1,aadA5	<10%	<10%	20-29%	<10%	>90%	SRR7886238	SAMN10101225	PRJNA857526	NA
AUSMDU00018985	S. sonnei	2017	3.6.1.1.1	blaCTX-M-15	NA	NA	gyrA_S83L,parC_S80I,qnrS1,gyrA_D87G	NA	dfrA1*	NA	tet(A)	aph(3'')-Ib*,aph(6)-Id	<10%	>90%	30-39%	>90%	70-79%	SRR7886239	SAMN10101226	PRJNA857526	NA
AUSMDU00009204	S. sonnei	2017	2.6.2	NA	NA	NA	NA,NA	NA	NA	NA	NA	NA	<10%	<10%	<10%	>90%	<10%	SRR7886232	SAMN10101227	PRJNA857526	NA
AUSMDU00009440	S. sonnei	2019	3.6.1.1	blaCTX-M-15	NA	NA	gyrA_S83L,parC_S80I,gyrA_D87G	NA	dfrA1*	sul2	tet(A)	aph(3'')-Ib*,aph(6)-Id	<10%	>90%	30-39%	>90%	<10%	SRR32548203	SAMN47118121	PRJNA857526	NA
AUSMDU00009443	S. sonnei	2017	3.7.18	NA	NA	NA	qnrB19,NA	NA	dfrA1	sul2	tet(A)	aadA1,aph(3'')-Ib,aph(6)-Id	<10%	>90%	10-19%	<10%	<10%	SRR7886233	SAMN10101228	PRJNA857526	NA
AUSMDU00009499	S. sonnei	2017	3.7.29.1.2.1	NA	NA	erm(B)*,mph(A)	gyrA_S83L,NA	blaTEM-1	dfrA1,dfrA17	sul1	NA	aadA1,aadA5	<10%	<10%	20-29%	<10%	>90%	SRR7886375	SAMN10101230	PRJNA857526	NA
AUSMDU00009623	S. sonnei	2017	3.7.3	NA	NA	NA	NA,NA	NA	dfrA1	sul2	tet(A)	aadA1,aph(3'')-Ib,aph(6)-Id	<10%	>90%	>90%	>90%	<10%	SRR7886377	SAMN10101232	PRJNA857526	NA
AUSMDU00009632	S. sonnei	2017	3.7.3	NA	NA	NA	NA,NA	NA	dfrA1	sul2	tet(A)*	aadA1,aph(3'')-Ib,aph(6)-Id*	40-49%	>90%	>90%	>90%	20-29%	SRR7886380	SAMN10101233	PRJNA857526	NA
AUSMDU00009745	S. sonnei	2017	2.6.2	NA	NA	NA	NA,NA	NA	NA	NA	NA	NA	<10%	<10%	<10%	>90%	<10%	SRR7886379	SAMN10101234	PRJNA857526	NA
AUSMDU00010039	S. sonnei	2017	2.7.4	NA	NA	NA	NA,NA	blaOXA-1	dfrA14	sul2	tet(B)	aadA1,aph(6)-Id*	<10%	70-79%	<10%	>90%	<10%	SRR7886382	SAMN10101235	PRJNA857526	NA
AUSMDU00010041	S. sonnei	2017	3.6.1	NA	NA	NA	gyrA_S83L,NA	NA	dfrA1*	sul2	tet(A)	aph(3'')-Ib*,aph(6)-Id	<10%	>90%	30-39%	>90%	10-19%	SRR7886374	SAMN10101237	PRJNA857526	NA
AUSMDU00010043	S. sonnei	2017	2.6.2	NA	NA	NA	NA,NA	NA	NA	NA	NA	NA	<10%	<10%	<10%	>90%	<10%	SRR7886373	SAMN10101238	PRJNA857526	NA
AUSMDU00010046	S. sonnei	2017	3.7.29.1.2.1	NA	NA	erm(B)*,mph(A)	gyrA_S83L,NA	blaTEM-1	dfrA1,dfrA17	sul1	NA	aadA1,aadA5	<10%	<10%	20-29%	<10%	>90%	SRR7885871	SAMN10101240	PRJNA857526	NA
AUSMDU00010050	S. sonnei	2017	3.7.29.1.2.1	NA	NA	erm(B)*,mph(A)	gyrA_S83L,NA	blaTEM-1	dfrA1,dfrA17	sul1	NA	aadA1,aadA5	<10%	<10%	20-29%	<10%	>90%	SRR7885872	SAMN10101241	PRJNA857526	NA
AUSMDU00010051	S. sonnei	2019	3.7.3	NA	NA	NA	NA,NA	NA	dfrA1	sul2	tet(A)*	aadA1,aph(3'')-Ib,aph(6)-Id	<10%	>90%	>90%	<10%	<10%	SRR32548215	SAMN47118125	PRJNA857526	NA
AUSMDU00010052	S. sonnei	2017	2.7.4	NA	NA	NA	NA,NA	blaOXA-1	dfrA14	sul2	tet(B)	aadA1,aph(6)-Id*	<10%	70-79%	<10%	<10%	<10%	SRR7885873	SAMN10101242	PRJNA857526	SRR32486153
AUSMDU00010055	S. sonnei	2017	3.7.29.1.1.2	blaCTX-M-15	NA	NA	gyrA_D87Y,NA	blaTEM-1	dfrA1	sul2	tet(A)	aadA1,aph(3'')-Ib,aph(6)-Id	<10%	>90%	30-39%	<10%	10-19%	SRR7885866	SAMN10101243	PRJNA857526	NA
AUSMDU00010250	S. sonnei	2017	3.7.29.1.2.1	NA	NA	erm(B)*,mph(A)	gyrA_S83L,NA	blaTEM-1	dfrA1,dfrA17	sul1	NA	aadA1,aadA5	<10%	<10%	20-29%	<10%	>90%	SRR7885868	SAMN10101245	PRJNA857526	NA
AUSMDU00010251	S. sonnei	2017	3.7.29.1.2.1	NA	NA	erm(B)*,mph(A)	gyrA_S83L,NA	blaTEM-1	dfrA1,dfrA17	sul1	NA	aadA1,aadA5	70-79%	<10%	20-29%	<10%	>90%	SRR7885869	SAMN10101246	PRJNA857526	NA
AUSMDU00010102	S. sonnei	2017	3.6.1	NA	NA	NA	gyrA_S83L,NA	NA	dfrA1	sul2	tet(A)	aph(3'')-Ib*,aph(6)-Id	<10%	>90%	20-29%	>90%	10-19%	SRR7885864	SAMN10101247	PRJNA857526	NA
AUSMDU00010121	S. sonnei	2017	2.7.2	NA	NA	NA	NA,NA	NA	NA	NA	NA	NA	<10%	<10%	<10%	>90%	<10%	SRR7885865	SAMN10101248	PRJNA857526	NA
AUSMDU00010123	S. sonnei	2017	3.6.2	NA	NA	NA	NA,NA	NA	dfrA1	sul2	tet(A)	aph(6)-Id*	<10%	>90%	30-39%	<10%	10-19%	SRR7886037	SAMN10101249	PRJNA857526	NA
AUSMDU00010124	S. sonnei	2017	3.7.3	NA	NA	NA	NA,NA	NA	dfrA1	sul2	tet(A)*	aadA1,aph(3'')-Ib	<10%	>90%	>90%	>90%	10-19%	SRR7886036	SAMN10101250	PRJNA857526	NA
AUSMDU00010125	S. sonnei	2017	3.6.4	NA	NA	NA	NA,NA	NA	dfrA1	sul2	tet(A)	aph(3'')-Ib*,aph(6)-Id	<10%	>90%	30-39%	>90%	<10%	SRR7886035	SAMN10101251	PRJNA857526	NA
AUSMDU00010126	S. sonnei	2017	3.7.29.1.2.1	NA	NA	erm(B)*,mph(A)	gyrA_S83L,NA	blaTEM-1	dfrA1,dfrA17	sul1	NA	aadA1,aadA5	<10%	<10%	20-29%	<10%	>90%	SRR7886034	SAMN10101252	PRJNA857526	NA
AUSMDU00010127	S. sonnei	2017	3.7.18	NA	NA	NA	qnrB19,NA	NA	dfrA1	sul2	tet(A)	aadA1,aph(3'')-Ib,aph(6)-Id	<10%	>90%	20-29%	<10%	10-19%	SRR7886041	SAMN10101253	PRJNA857526	NA
AUSMDU00010164	S. sonnei	2017	3.7.29.1.2.1	NA	NA	erm(B)*,mph(A)	gyrA_S83L,NA	blaTEM-1	dfrA1,dfrA17	sul1	NA	aadA1,aadA5	<10%	<10%	20-29%	<10%	>90%	SRR7886039	SAMN10101255	PRJNA857526	NA
AUSMDU00010200	S. sonnei	2017	3.6.1.1.2	NA	NA	erm(B)*,mph(A)	gyrA_S83L,parC_S80I,gyrA_D87G	blaTEM-1	dfrA1*,dfrA17	sul1	NA	aadA5	<10%	<10%	20-29%	>90%	>90%	SRR7886038	SAMN10101256	PRJNA857526	NA
AUSMDU00010201	S. sonnei	2017	2.7.2	NA	NA	NA	NA,NA	NA	NA	NA	NA	NA	<10%	<10%	<10%	>90%	<10%	SRR7886032	SAMN10101257	PRJNA857526	NA
AUSMDU00010203	S. sonnei	2017	3.7.29.1.2.1	NA	NA	erm(B)*,mph(A)	gyrA_S83L,NA	blaTEM-1	dfrA1,dfrA17	sul1	NA	aadA1,aadA5	<10%	<10%	20-29%	<10%	>90%	SRR7886031	SAMN10101258	PRJNA857526	NA
AUSMDU00010205	S. sonnei	2017	3.7.29.1.2.1	NA	NA	erm(B)*,mph(A)	gyrA_S83L,NA	blaTEM-1	dfrA1,dfrA17	sul1	NA	aadA1,aadA5	<10%	<10%	20-29%	<10%	>90%	SRR7886185	SAMN10101259	PRJNA857526	NA
AUSMDU00010206	S. sonnei	2017	2.7.4	NA	NA	NA	NA,NA	blaOXA-1	dfrA14	sul2	tet(B)	aadA1	<10%	70-79%	<10%	<10%	10-19%	SRR7886186	SAMN10101260	PRJNA857526	NA
AUSMDU00010321	S. sonnei	2017	2.7.4	NA	NA	NA	NA,NA	blaOXA-1	dfrA14	sul2	tet(B)	aadA1,aph(6)-Id*	<10%	70-79%	<10%	<10%	<10%	SRR7886183	SAMN10101261	PRJNA857526	NA
AUSMDU00010322	S. sonnei	2017	3.7.29.1.2.1	NA	NA	erm(B)*,mph(A)	gyrA_S83L,NA	blaTEM-1	dfrA1,dfrA17	sul1	NA	aadA1,aadA5	<10%	<10%	20-29%	<10%	>90%	SRR7886184	SAMN10101262	PRJNA857526	NA
AUSMDU00010323	S. sonnei	2017	3.7.3	NA	NA	NA	NA,NA	NA	dfrA1	sul2	tet(A)*	aadA1,aph(3'')-Ib,aph(6)-Id	<10%	>90%	>90%	>90%	10-19%	SRR7886181	SAMN10101263	PRJNA857526	NA
AUSMDU00010447	S. sonnei	2017	3.7.29.1.2.1	NA	NA	erm(B)*,mph(A)	gyrA_S83L,NA	blaTEM-1	dfrA17	sul1	NA	aadA5	40-49%	<10%	20-29%	<10%	>90%	SRR7886182	SAMN10101264	PRJNA857526	NA
AUSMDU00010459	S. sonnei	2017	3.7.3	NA	NA	NA	NA,NA	NA	dfrA1	sul2	tet(A)	aadA1,aph(3'')-Ib,aph(6)-Id	<10%	>90%	>90%	>90%	<10%	SRR7886179	SAMN10101265	PRJNA857526	NA
AUSMDU00010460	S. sonnei	2017	3.6.4	NA	NA	NA	NA,NA	NA	dfrA1	sul2	tet(A)*	aph(3'')-Ib*,aph(6)-Id	<10%	>90%	30-39%	>90%	<10%	SRR7886180	SAMN10101266	PRJNA857526	NA
AUSMDU00010580	S. sonnei	2017	3.7.29.1.2.1	NA	NA	erm(B)*,mph(A)	gyrA_S83L,NA	blaTEM-1	dfrA1,dfrA17	sul1	NA	aadA1,aadA5	<10%	<10%	20-29%	<10%	>90%	SRR7886188	SAMN10101268	PRJNA857526	NA
AUSMDU00010473	S. sonnei	2017	3.6.1	NA	NA	NA	gyrA_S83L,NA	NA	dfrA1*	sul2	NA	aph(3'')-Ib*,aph(6)-Id	<10%	>90%	30-39%	>90%	10-19%	SRR7886320	SAMN10101269	PRJNA857526	NA
AUSMDU00010583	S. sonnei	2017	3.6.1	NA	NA	NA	gyrA_S83L,NA	NA	dfrA1*	sul2	tet(A)	aph(3'')-Ib*,aph(6)-Id	<10%	>90%	30-39%	>90%	10-19%	SRR7886319	SAMN10101270	PRJNA857526	NA
AUSMDU00010608	S. sonnei	2017	3.7.29.1.2.1	NA	NA	erm(B)*,mph(A)	gyrA_S83L,NA	blaTEM-1	dfrA1,dfrA17	sul1	NA	aadA1,aadA5	<10%	<10%	20-29%	<10%	>90%	SRR7886322	SAMN10101271	PRJNA857526	NA
AUSMDU00010697	S. sonnei	2017	3.7.3	NA	NA	NA	NA,NA	NA	dfrA1	NA	NA	aadA1	<10%	<10%	>90%	>90%	<10%	SRR7886321	SAMN10101272	PRJNA857526	NA
AUSMDU00010702	S. sonnei	2017	2.6.1	NA	NA	NA	NA,NA	NA	dfrA3	sul2	NA	NA	<10%	10-19%	<10%	>90%	<10%	SRR7886316	SAMN10101273	PRJNA857526	NA
AUSMDU00010744	S. sonnei	2017	3.6.1.1.1	blaCTX-M-55	NA	NA	gyrA_S83L,parC_S80I,gyrA_D87G	NA	dfrA1*	sul2	tet(A)	aph(3'')-Ib*,aph(6)-Id	<10%	>90%	10-19%	>90%	10-19%	SRR7886318	SAMN10101275	PRJNA857526	NA
AUSMDU00010745	S. sonnei	2017	2.4.3	NA	NA	NA	NA,NA	NA	dfrA14	sul2	NA	aph(6)-Id	<10%	70-79%	<10%	<10%	60-69%	SRR7886317	SAMN10101276	PRJNA857526	NA
AUSMDU00010786	S. sonnei	2017	3.7.18	NA	NA	NA	NA,NA	NA	dfrA1	sul2*	tet(A)	aadA1,aph(3'')-Ib,aph(6)-Id	<10%	>90%	30-39%	>90%	10-19%	SRR7886323	SAMN10101278	PRJNA857526	NA
AUSMDU00010912	S. sonnei	2017	3.7.29.1.2.1	blaCTX-M-14	NA	erm(B)*,mph(A)	gyrA_S83L,NA	blaTEM-1	dfrA1,dfrA17	sul1	NA	aadA1,aadA5	<10%	<10%	20-29%	<10%	>90%	SRR7886076	SAMN10101280	PRJNA857526	NA
AUSMDU00010917	S. sonnei	2017	3.6.1.1	NA	NA	NA	gyrA_S83L,parC_S80I,gyrA_D87G	NA	dfrA1*	sul2	tet(A)	aph(3'')-Ib*,aph(6)-Id	70-79%	>90%	30-39%	>90%	30-39%	SRR7886077	SAMN10101281	PRJNA857526	NA
AUSMDU00010918	S. sonnei	2017	3.7.3	NA	NA	NA	NA,NA	NA	dfrA1	sul2	tet(A)*	aadA1,aph(3'')-Ib,aph(6)-Id	<10%	>90%	>90%	>90%	<10%	SRR7886078	SAMN10101282	PRJNA857526	NA
AUSMDU00010919	S. sonnei	2017	3.6.1.1	NA	NA	NA	gyrA_S83L,parC_S80I,gyrA_D87G	NA	dfrA1*	sul2	tet(A)	aph(3'')-Ib*,aph(6)-Id	<10%	>90%	30-39%	>90%	<10%	SRR7886079	SAMN10101283	PRJNA857526	NA
AUSMDU00010920	S. sonnei	2017	3.6.1.1	NA	NA	NA	gyrA_S83L,parC_S80I,gyrA_D87G	NA	dfrA1*	sul2	tet(A)	aph(3'')-Ib*,aph(6)-Id	<10%	>90%	30-39%	>90%	10-19%	SRR7886080	SAMN10101284	PRJNA857526	NA
AUSMDU00010921	S. sonnei	2019	3.6.1.1	NA	NA	NA	gyrA_S83L,parC_S80I,gyrA_D87G	NA	dfrA1*	sul2	tet(A)	aph(3'')-Ib*,aph(6)-Id	<10%	>90%	30-39%	>90%	10-19%	SRR32548219	SAMN47118129	PRJNA857526	NA
AUSMDU00010922	S. sonnei	2017	3.6.1.1.2	NA	NA	erm(B)*,mph(A)	gyrA_S83L,parC_S80I,gyrA_D87G	blaTEM-1	dfrA1*,dfrA17	sul1	NA	aadA5	<10%	<10%	20-29%	>90%	>90%	SRR7886081	SAMN10101285	PRJNA857526	NA
AUSMDU00011139	S. sonnei	2017	3.6.1.1	NA	NA	NA	gyrA_S83L,parC_S80I,gyrA_D87G	NA	dfrA1*	sul2	tet(A)	aph(3'')-Ib*,aph(6)-Id	50-59%	>90%	30-39%	>90%	30-39%	SRR7886082	SAMN10101286	PRJNA857526	NA
AUSMDU00011124	S. sonnei	2017	3.6.1.1	NA	NA	NA	gyrA_S83L,parC_S80I,gyrA_D87G	NA	dfrA1*	sul2	tet(A)	aph(3'')-Ib*	<10%	>90%	30-39%	>90%	10-19%	SRR7886073	SAMN10101287	PRJNA857526	NA
AUSMDU00011125	S. sonnei	2017	3.7.18	NA	NA	NA	NA,NA	NA	dfrA1	sul2	tet(A)	aadA1,aph(6)-Id	<10%	>90%	30-39%	>90%	10-19%	SRR7886074	SAMN10101288	PRJNA857526	NA
AUSMDU00011143	S. sonnei	2017	3.6.1.1	NA	NA	NA	gyrA_S83L,parC_S80I,gyrA_D87G	NA	dfrA1*	sul2	tet(A)	aph(3'')-Ib*	<10%	>90%	30-39%	>90%	10-19%	SRR7886218	SAMN10101290	PRJNA857526	NA
AUSMDU00011144	S. sonnei	2017	3.6.1.1.1	NA	NA	NA	gyrA_S83L,parC_S80I,gyrA_D87G	NA	dfrA1*	sul2*	tet(A)	aph(3'')-Ib*,aph(6)-Id	<10%	>90%	30-39%	>90%	<10%	SRR7886217	SAMN10101291	PRJNA857526	NA
AUSMDU00011145	S. sonnei	2017	3.7.3	NA	NA	NA	NA,NA	NA	dfrA1	sul2	tet(A)*	aadA1,aph(3'')-Ib,aph(6)-Id	<10%	>90%	>90%	>90%	<10%	SRR7886216	SAMN10101292	PRJNA857526	NA
AUSMDU00011291	S. sonnei	2017	3.7.29.1.2.1	NA	NA	erm(B)*,mph(A)	gyrA_S83L,NA	blaTEM-1	dfrA1,dfrA17	sul1	NA	aadA1,aadA5	<10%	<10%	20-29%	<10%	>90%	SRR7886213	SAMN10101295	PRJNA857526	NA
AUSMDU00011479	S. sonnei	2017	2.6.1	NA	NA	NA	NA,NA	NA	dfrA3	sul2	NA	NA	<10%	10-19%	<10%	>90%	<10%	SRR7886221	SAMN10101297	PRJNA857526	NA
AUSMDU00011483	S. sonnei	2017	3.6.1	blaCTX-M-15	NA	NA	gyrA_S83L,qnrS1,NA	NA	dfrA1*	sul2	tet(A)	aph(3'')-Ib*,aph(6)-Id	<10%	>90%	30-39%	>90%	10-19%	SRR7886298	SAMN10101299	PRJNA857526	NA
AUSMDU00011484	S. sonnei	2017	3.6.1.1	NA	NA	NA	gyrA_D87N,gyrA_S83L,parC_S80I,NA	NA	dfrA1*	NA	tet(A)	aph(3'')-Ib*,aph(6)-Id	<10%	>90%	30-39%	>90%	<10%	SRR7886297	SAMN10101300	PRJNA857526	NA
AUSMDU00011485	S. sonnei	2017	3.6.1.1.2	NA	NA	erm(B)*,mph(A)	gyrA_S83L,parC_S80I,gyrA_D87G	blaTEM-1	dfrA1*,dfrA17	sul1,sul2	tet(A)	aadA5,aph(3'')-Ib*,aph(6)-Id	<10%	>90%	30-39%	>90%	>90%	SRR7886300	SAMN10101301	PRJNA857526	NA
AUSMDU00011676	S. sonnei	2017	3.6.1.1.2	NA	NA	erm(B)*,mph(A)	gyrA_S83L,parC_S80I,gyrA_D87G	blaTEM-1	dfrA1*,dfrA17	sul1,sul2	tet(A)	aadA5,aph(3'')-Ib*,aph(6)-Id	<10%	>90%	20-29%	>90%	>90%	SRR28869534	SAMN41155895	PRJNA857526	NA
AUSMDU00011678	S. sonnei	2017	3.6.1.1.2	NA	NA	erm(B)*,mph(A)	gyrA_S83L,parC_S80I,gyrA_D87G	blaTEM-1	dfrA17	sul1	tet(A)	aadA5,aph(3'')-Ib,aph(6)-Id	<10%	50-59%	20-29%	>90%	>90%	SRR10506848	SAMN13348611	PRJNA857526	NA
AUSMDU00011683	S. sonnei	2017	3.7.29.1.2	NA	NA	NA	gyrA_S83L,NA	NA	dfrA1	NA	NA	aadA1	<10%	<10%	20-29%	<10%	10-19%	SRR10506621	SAMN13348565	PRJNA857526	NA
AUSMDU00011859	S. sonnei	2018	3.7.25	blaCTX-M-3	NA	NA	NA,NA	NA	dfrA1	sul2	tet(A)	aadA1,aph(3'')-Ib,aph(6)-Id	<10%	>90%	30-39%	>90%	10-19%	SRR7886299	SAMN10101302	PRJNA857526	SRR32486136
AUSMDU00012068	S. sonnei	2018	2.6.2	NA	NA	NA	NA,NA	NA	NA	NA	NA	NA	<10%	<10%	<10%	>90%	<10%	SRR7886302	SAMN10101303	PRJNA857526	NA
AUSMDU00012075	S. sonnei	2018	3.6.1.1	NA	NA	erm(B)*,mph(A)	gyrA_S83L,parC_S80I,gyrA_D87G	NA	dfrA1*	sul2	tet(A)	aph(3'')-Ib*	<10%	>90%	30-39%	>90%	70-79%	SRR7886301	SAMN10101304	PRJNA857526	NA
AUSMDU00012361	S. sonnei	2018	3.6.1.1	NA	NA	NA	gyrA_S83L,parC_S80I,gyrA_D87G	NA	dfrA1*	sul2	tet(A)	aph(3'')-Ib*,aph(6)-Id	<10%	>90%	30-39%	>90%	60-69%	SRR7886304	SAMN10101305	PRJNA857526	NA
AUSMDU00012365	S. sonnei	2018	3.6.3	blaCTX-M-15	NA	mph(A)	gyrA_D87Y,qnrS1,NA	NA	dfrA1	sul2	tet(A)	aph(3'')-Ib*	<10%	>90%	30-39%	>90%	70-79%	SRR7886295	SAMN10101308	PRJNA857526	NA
AUSMDU00012366	S. sonnei	2018	3.6.1.1.2	NA	NA	erm(B)*,mph(A)	gyrA_S83L,parC_S80I,gyrA_D87G	blaTEM-1	dfrA1*,dfrA17	sul1	NA	aadA5	60-69%	<10%	30-39%	>90%	>90%	SRR7886163	SAMN10101309	PRJNA857526	NA
AUSMDU00012367	S. sonnei	2018	3.7.29.1.2.1	NA	NA	erm(B)*,mph(A)	gyrA_S83L,NA	blaTEM-1	dfrA1,dfrA17*	sul1,sul2	tet(A)	aadA1,aadA5,aph(3'')-Ib,aph(6)-Id	<10%	>90%	20-29%	<10%	>90%	SRR7886164	SAMN10101310	PRJNA857526	NA
AUSMDU00012368	S. sonnei	2018	3.6.1.1	NA	NA	NA	gyrA_S83L,parC_S80I,gyrA_D87G	NA	dfrA1*	NA	NA	NA	<10%	<10%	20-29%	>90%	<10%	SRR7886161	SAMN10101311	PRJNA857526	NA
AUSMDU00012492	S. sonnei	2018	3.7.29.1.2.1	NA	NA	erm(B)*,mph(A)	gyrA_S83L,NA	blaTEM-1	dfrA1,dfrA17*	sul1,sul2	tet(A)	aadA1,aadA5,aph(3'')-Ib,aph(6)-Id	<10%	>90%	20-29%	<10%	>90%	SRR7886162	SAMN10101312	PRJNA857526	NA
AUSMDU00012501	S. sonnei	2018	3.6.1	NA	NA	NA	gyrA_S83L,NA	NA	dfrA1	sul2	tet(A)	aph(3'')-Ib*,aph(6)-Id	<10%	>90%	30-39%	<10%	<10%	SRR7886165	SAMN10101315	PRJNA857526	NA
AUSMDU00012502	S. sonnei	2018	3.6.1.1	NA	NA	NA	gyrA_S83L,parC_S80I,gyrA_D87G	NA	dfrA1*	sul2	tet(A)	aph(3'')-Ib*,aph(6)-Id*	<10%	>90%	30-39%	>90%	<10%	SRR7886166	SAMN10101316	PRJNA857526	NA
AUSMDU00012503	S. sonnei	2018	3.6.1.1	NA	NA	NA	gyrA_S83L,parC_S80I,gyrA_D87G	NA	dfrA1*	NA	NA	NA	<10%	<10%	30-39%	>90%	<10%	SRR7886159	SAMN10101317	PRJNA857526	NA
AUSMDU00012507	S. sonnei	2018	3.6.1.1	NA	NA	NA	gyrA_S83L,parC_S80I,gyrA_D87G	NA	dfrA1*	sul2	tet(A)	aph(3'')-Ib*,aph(6)-Id	<10%	>90%	30-39%	>90%	<10%	SRR7886160	SAMN10101318	PRJNA857526	NA
AUSMDU00012894	S. sonnei	2018	3.7.29.1.2.1	NA	NA	erm(B)*,mph(A)	gyrA_S83L,NA	blaTEM-1	dfrA1,dfrA17*	sul1	NA	aadA1,aadA5	<10%	<10%	20-29%	<10%	>90%	SRR7886010	SAMN10101319	PRJNA857526	NA
AUSMDU00012896	S. sonnei	2018	3.7.25	NA	NA	erm(B)*,mph(A)	NA,NA	blaTEM-1	dfrA1	sul2	tet(B)	aadA1	<10%	10-19%	<10%	>90%	>90%	SRR7886009	SAMN10101320	PRJNA857526	NA
AUSMDU00012914	S. sonnei	2018	3.7.29.1.2.1	NA	NA	erm(B)*,mph(A)	gyrA_S83L,NA	blaTEM-1	dfrA1,dfrA17*	sul1	NA	aadA1,aadA5	<10%	<10%	20-29%	<10%	>90%	SRR7886007	SAMN10101322	PRJNA857526	NA
AUSMDU00012930	S. sonnei	2018	3.7.29.1.2.1	NA	NA	erm(B)*,mph(A)	gyrA_S83L,NA	blaTEM-1	dfrA1,dfrA17	sul1	NA	aadA1,aadA5	<10%	<10%	20-29%	<10%	>90%	SRR7886006	SAMN10101323	PRJNA857526	NA
AUSMDU00013121	S. sonnei	2018	3.7.29.1.2.1	NA	NA	erm(B)*,mph(A)	gyrA_S83L,NA	blaTEM-1	dfrA1,dfrA17*	sul1	NA	aadA1,aadA5	<10%	<10%	20-29%	<10%	>90%	SRR7886005	SAMN10101324	PRJNA857526	NA
AUSMDU00013136	S. sonnei	2018	3.7.18	NA	NA	NA	NA,NA	NA	dfrA1	sul2	tet(A)	aadA1,aph(6)-Id	<10%	>90%	10-19%	<10%	10-19%	SRR7886003	SAMN10101326	PRJNA857526	NA
AUSMDU00013431	S. sonnei	2018	3.7.3	NA	NA	NA	NA,NA	NA	dfrA1	NA	tet(A)*	aadA1,aph(3'')-Ib,aph(6)-Id	<10%	>90%	>90%	>90%	<10%	SRR7886002	SAMN10101327	PRJNA857526	NA
AUSMDU00013432	S. sonnei	2018	3.6.1.1	NA	NA	NA	gyrA_S83L,parC_S80I,gyrA_D87G	NA	dfrA1*	sul2	tet(A)	aph(3'')-Ib*	<10%	>90%	30-39%	>90%	<10%	SRR7886001	SAMN10101328	PRJNA857526	NA
AUSMDU00013594	S. sonnei	2018	2.7.4	NA	NA	NA	NA,NA	blaOXA-1,blaTEM-1	dfrA8	sul2	tet(A),tet(B)	aadA1,aph(3'')-Ib,aph(6)-Id	<10%	60-69%	<10%	<10%	30-39%	SRR7886367	SAMN10101331	PRJNA857526	NA
AUSMDU00013818	S. sonnei	2018	3.7.29.1.2.1	NA	NA	erm(B)*,mph(A)	gyrA_S83L,NA	blaTEM-1	dfrA1,dfrA17	sul1,sul2	tet(B)	aadA1,aadA5	<10%	10-19%	10-19%	<10%	>90%	SRR7886368	SAMN10101332	PRJNA857526	NA
AUSMDU00013821	S. sonnei	2018	3.6.1.1.2	NA	NA	erm(B)*,mph(A)	gyrA_S83L,parC_S80I,gyrA_D87G	blaTEM-1	dfrA1*,dfrA17	sul1,sul2	tet(A)	aadA5,aph(3'')-Ib*,aph(6)-Id	<10%	>90%	30-39%	>90%	>90%	SRR7886389	SAMN10101335	PRJNA857526	NA
AUSMDU00013958	S. sonnei	2018	3.7.29.1.2.1	NA	NA	erm(B)*,mph(A)	gyrA_S83L,NA	blaTEM-1	dfrA1,dfrA17	sul1	NA	aadA1,aadA5	<10%	<10%	20-29%	<10%	>90%	SRR7886390	SAMN10101336	PRJNA857526	NA
AUSMDU00013986	S. sonnei	2018	3.7.3	NA	NA	NA	NA,NA	NA	dfrA1	sul2	tet(A)*	aadA1,aph(3'')-Ib,aph(6)-Id	<10%	>90%	>90%	<10%	10-19%	SRR7886371	SAMN10101337	PRJNA857526	NA
AUSMDU00013957	S. sonnei	2018	3.7.3	NA	NA	NA	NA,NA	NA	dfrA1	sul2	tet(A)*	aadA1,aph(3'')-Ib	<10%	>90%	>90%	<10%	10-19%	SRR7886372	SAMN10101338	PRJNA857526	NA
AUSMDU00014014	S. sonnei	2018	2.6.2	NA	NA	NA	NA,NA	NA	NA	NA	NA	NA	<10%	<10%	<10%	>90%	<10%	SRR7886244	SAMN10101339	PRJNA857526	NA
AUSMDU00014578	S. sonnei	2018	2.6.2	NA	NA	NA	NA,NA	NA	NA	NA	NA	NA	<10%	<10%	<10%	>90%	<10%	SRR10506660	SAMN13348494	PRJNA857526	NA
AUSMDU00014706	S. sonnei	2018	3.7.3	NA	NA	NA	NA,NA	NA	dfrA1	sul2	tet(A)*	aadA1,aph(6)-Id	<10%	>90%	>90%	>90%	<10%	SRR10506608	SAMN13348577	PRJNA857526	NA
AUSMDU00014714	S. sonnei	2018	3.6.1.1	NA	NA	NA	gyrA_D87N,gyrA_S83L,parC_S80I,NA	NA	dfrA1*	NA	tet(A)	aph(3'')-Ib*,aph(6)-Id	<10%	>90%	30-39%	>90%	<10%	SRR10506670	SAMN13348520	PRJNA857526	NA
AUSMDU00014715	S. sonnei	2018	3.6.1.1.2	NA	NA	erm(B)*,mph(A)	gyrA_S83L,parC_S80I,gyrA_D87G	blaTEM-1	dfrA1*,dfrA17	sul1,sul2	tet(A)	aadA5,aph(3'')-Ib*,aph(6)-Id	<10%	>90%	20-29%	>90%	>90%	SRR10506635	SAMN13348552	PRJNA857526	NA
AUSMDU00014841	S. sonnei	2018	3.6.1.1.2	NA	NA	erm(B)*,mph(A)	gyrA_S83L,parC_S80I,gyrA_D87G	blaTEM-1	dfrA1*,dfrA17	sul1	NA	aadA5	<10%	<10%	20-29%	>90%	>90%	SRR10506683	SAMN13348760	PRJNA857526	NA
AUSMDU00014842	S. sonnei	2018	3.7.29.1.2	NA	NA	NA	gyrA_S83L,NA	NA	dfrA1	NA	NA	aadA1	<10%	<10%	20-29%	<10%	10-19%	SRR10506681	SAMN13348762	PRJNA857526	NA
AUSMDU00015429	S. sonnei	2018	3.6.1.1	NA	NA	NA	gyrA_S83L,parC_S80I,gyrA_D87G	NA	dfrA1*	sul2	tet(A)	aph(3'')-Ib*,aph(6)-Id	<10%	>90%	30-39%	<10%	<10%	SRR10506857	SAMN13348603	PRJNA857526	NA
AUSMDU00015437	S. sonnei	2018	3.7.3	NA	NA	NA	NA,NA	NA	dfrA1	sul2	tet(A)*	aadA1,aph(3'')-Ib,aph(6)-Id	<10%	>90%	>90%	>90%	10-19%	SRR10506607	SAMN13348578	PRJNA857526	NA
AUSMDU00015439	S. sonnei	2018	3.7.3	NA	NA	NA	NA,NA	NA	dfrA1	sul2	NA	aadA1,aph(3'')-Ib,aph(6)-Id	<10%	>90%	>90%	>90%	<10%	SRR10506761	SAMN13348510	PRJNA857526	NA
AUSMDU00015441	S. sonnei	2018	3.6.1.1	NA	NA	NA	gyrA_S83L,parC_S80I,gyrA_D87G	NA	dfrA1*	sul2	tet(A)	aph(3'')-Ib*	<10%	>90%	30-39%	<10%	<10%	SRR10506851	SAMN13348609	PRJNA857526	NA
AUSMDU00015536	S. sonnei	2018	3.7.3	NA	NA	NA	NA,NA	NA	dfrA1	sul2	tet(A)	aadA1,aph(3'')-Ib,aph(6)-Id*	<10%	>90%	>90%	>90%	<10%	SRR10506603	SAMN13348581	PRJNA857526	NA
AUSMDU00016502	S. sonnei	2018	3.4.1	NA	NA	NA	qnrB19,NA	blaOXA-1	dfrA14	sul2	tet(B)	aadA1,aph(6)-Id	<10%	70-79%	20-29%	>90%	<10%	SRR10506625	SAMN13348561	PRJNA857526	NA
AUSMDU00016503	S. sonnei	2018	3.7.25	blaCTX-M-15	NA	NA	NA,NA	NA	dfrA1	sul2	tet(A)	aadA1,aph(3'')-Ib,aph(6)-Id	<10%	>90%	20-29%	>90%	70-79%	SRR10506872	SAMN13348500	PRJNA857526	NA
AUSMDU00016878	S. sonnei	2018	3.7.3	NA	NA	NA	NA,NA	NA	dfrA1	sul2	tet(A)	aadA1,aph(3'')-Ib,aph(6)-Id	<10%	>90%	>90%	>90%	<10%	SRR10506599	SAMN13348585	PRJNA857526	NA
AUSMDU00016880	S. sonnei	2018	3.7.3	NA	NA	NA	NA,NA	NA	dfrA1	sul2	tet(A)*	aadA1,aph(3'')-Ib	<10%	>90%	>90%	>90%	<10%	SRR10506612	SAMN13348573	PRJNA857526	NA
AUSMDU00017094	S. sonnei	2018	3.7.3	NA	NA	NA	NA,NA	NA	dfrA1	sul2	tet(A)	aadA1,aph(3'')-Ib,aph(6)-Id	<10%	>90%	>90%	>90%	<10%	SRR10506602	SAMN13348582	PRJNA857526	NA
AUSMDU00017549	S. sonnei	2018	3.7.26	NA	NA	NA	NA,NA	NA	dfrA1	sul2	tet(A)	aadA1,aph(3'')-Ib,aph(6)-Id	<10%	>90%	30-39%	>90%	<10%	SRR10506618	SAMN13348568	PRJNA857526	NA
AUSMDU00017584	S. sonnei	2018	3.6.1.1.2	NA	NA	erm(B)*,mph(A)	gyrA_S83L,parC_S80I,gyrA_D87G	blaTEM-1	dfrA1*,dfrA17	sul1,sul2	tet(A)	aadA5,aph(3'')-Ib*,aph(6)-Id	<10%	>90%	20-29%	>90%	>90%	SRR10506833	SAMN13348625	PRJNA857526	NA
AUSMDU00017621	S. sonnei	2018	2.7.3	NA	NA	NA	NA,NA	NA	dfrA14	sul2	NA	aph(6)-Id*	<10%	70-79%	<10%	>90%	<10%	SRR10506762	SAMN13348492	PRJNA857526	NA
AUSMDU00017670	S. sonnei	2018	3.6.1.1.2	NA	NA	erm(B)*,mph(A)	gyrA_S83L,parC_S80I,gyrA_D87G	blaTEM-1	dfrA1*,dfrA17	sul1,sul2	tet(A)	aadA5,aph(3'')-Ib*,aph(6)-Id*	<10%	>90%	20-29%	>90%	>90%	SRR10506755	SAMN13348695	PRJNA857526	NA
AUSMDU00017930	S. sonnei	2018	3.6.1.1.1	blaCTX-M-15	NA	NA	gyrA_S83L,parC_S80I,qnrS1,gyrA_D87G	NA	dfrA1*	sul2	tet(A)	aph(6)-Id	<10%	>90%	30-39%	>90%	70-79%	SRR10506665	SAMN13348525	PRJNA857526	SRR32486140
AUSMDU00017932	S. sonnei	2018	3.6.1.1.2	NA	NA	erm(B)*,mph(A)	gyrA_S83L,parC_S80I,gyrA_D87G	blaTEM-1	dfrA1*,dfrA17	sul1,sul2	tet(A)	aadA5,aph(3'')-Ib*,aph(6)-Id	<10%	>90%	20-29%	>90%	>90%	SRR10506757	SAMN13348693	PRJNA857526	NA
AUSMDU00017938	S. sonnei	2018	3.7.3	NA	NA	NA	NA,NA	NA	dfrA1	NA	NA	aadA1	70-79%	<10%	>90%	>90%	20-29%	SRR10506601	SAMN13348583	PRJNA857526	NA
AUSMDU00017942	S. sonnei	2018	3.7.25	blaCTX-M-15	NA	NA	NA,NA	blaOXA-10,blaTEM-57	dfrA1	sul2,sul3	tet(A)*	aph(3'')-Ib,aph(6)-Id	<10%	>90%	30-39%	>90%	70-79%	SRR10506615	SAMN13348570	PRJNA857526	NA
AUSMDU00017986	S. sonnei	2018	3.6.1.1.2	NA	NA	erm(B)*,mph(A)	gyrA_S83L,parC_S80I,gyrA_D87G	blaTEM-1	dfrA1*,dfrA17	sul1,sul2	tet(A)	aadA5,aph(3'')-Ib*,aph(6)-Id*	<10%	>90%	20-29%	>90%	>90%	SRR10506753	SAMN13348697	PRJNA857526	NA
AUSMDU00017987	S. sonnei	2018	3.6.1.1.2	NA	NA	erm(B)*,mph(A)	gyrA_S83L,parC_S80I,gyrA_D87G	blaTEM-1	dfrA1*,dfrA17	sul1	NA	aadA5	<10%	<10%	20-29%	>90%	>90%	SRR10506835	SAMN13348623	PRJNA857526	NA
AUSMDU00018181	S. sonnei	2018	3.7.29.1.2.1	NA	NA	erm(B)*,mph(A)	gyrA_S83L,NA	blaTEM-1	dfrA1,dfrA17*	sul1	NA	aadA1,aadA5	<10%	<10%	20-29%	<10%	>90%	SRR10506624	SAMN13348562	PRJNA857526	NA
AUSMDU00018225	S. sonnei	2018	3.6.1.1.1	NA	NA	NA	gyrA_S83L,parC_S80I,gyrA_D87G	NA	dfrA1*	sul2	tet(A)	aph(3'')-Ib*	<10%	>90%	30-39%	>90%	<10%	SRR10506680	SAMN13348763	PRJNA857526	NA
AUSMDU00018229	S. sonnei	2018	3.7.3	NA	NA	NA	NA,NA	NA	dfrA1	NA	NA	aadA1	<10%	<10%	>90%	>90%	<10%	SRR10506784	SAMN13348508	PRJNA857526	NA
AUSMDU00018240	S. sonnei	2018	2.7.1	NA	NA	NA	NA,NA	NA	dfrA14	sul2	NA	aph(6)-Id	<10%	70-79%	<10%	>90%	<10%	SRR10506874	SAMN13348490	PRJNA857526	NA
AUSMDU00018351	S. sonnei	2018	3.7.29.1.2.1	NA	NA	erm(B)*,mph(A)	gyrA_S83L,NA	blaTEM-1	dfrA1,dfrA17	sul1,sul2	tet(B)	aadA1,aadA5	<10%	10-19%	10-19%	<10%	>90%	SRR10506622	SAMN13348564	PRJNA857526	NA
AUSMDU00018490	S. sonnei	2018	3.7.30.1	NA	NA	NA	NA,NA	NA	dfrA1	NA	NA	aadA1	70-79%	<10%	>90%	>90%	20-29%	SRR10506617	SAMN13348569	PRJNA857526	SRR32486145
AUSMDU00018596	S. sonnei	2018	3.6.1.1.2	NA	NA	erm(B)*,mph(A)	gyrA_S83L,parC_S80I,gyrA_D87G	blaTEM-1	dfrA1*,dfrA17	sul1,sul2	tet(A)	aadA5,aph(3'')-Ib*,aph(6)-Id	<10%	>90%	20-29%	>90%	>90%	SRR10506751	SAMN13348699	PRJNA857526	NA
AUSMDU00018687	S. sonnei	2018	3.6.1.1	blaCTX-M-15	NA	NA	gyrA_S83L,parC_S80I,gyrA_D87G	NA	dfrA1*	sul2	NA	aph(3'')-Ib*,aph(6)-Id	<10%	>90%	30-39%	>90%	<10%	SRR10506679	SAMN13348764	PRJNA857526	NA
AUSMDU00019026	S. sonnei	2018	3.6.1.1	NA	NA	NA	gyrA_S83L,parC_S80I,gyrA_D87G	NA	dfrA1*	sul2	tet(A)	aph(6)-Id	<10%	>90%	30-39%	>90%	<10%	SRR10506640	SAMN13348548	PRJNA857526	NA
AUSMDU00019373	S. sonnei	2018	3.6.1.1	NA	NA	NA	gyrA_S83L,parC_S80I,gyrA_D87G	NA	dfrA1*	NA	NA	NA	<10%	<10%	30-39%	>90%	<10%	SRR10506642	SAMN13348546	PRJNA857526	NA
AUSMDU00019644	S. sonnei	2018	3.7	NA	NA	NA	NA,NA	NA	NA	NA	NA	NA	<10%	<10%	>90%	<10%	<10%	SRR10506706	SAMN13348515	PRJNA857526	NA
AUSMDU00019847	S. sonnei	2018	3.6.1.1	NA	NA	NA	gyrA_S83L,parC_S80I,gyrA_D87G	NA	dfrA1*	sul2	tet(A)	aph(3'')-Ib*,aph(6)-Id	<10%	>90%	30-39%	<10%	<10%	SRR10506641	SAMN13348547	PRJNA857526	NA
AUSMDU00019870	S. sonnei	2018	3.6.1.1.2	NA	NA	erm(B)*,mph(A)	gyrA_S83L,parC_S80I,gyrA_D87G	blaTEM-1	dfrA1*,dfrA17	sul1,sul2	tet(A)	aadA5,aph(3'')-Ib*,aph(6)-Id	<10%	>90%	20-29%	>90%	>90%	SRR10506748	SAMN13348701	PRJNA857526	NA
AUSMDU00020130	S. sonnei	2018	3.6.4	blaCTX-M-15	NA	NA	NA,NA	NA	dfrA1	sul2	tet(A)	aph(3'')-Ib*,aph(6)-Id	<10%	>90%	30-39%	>90%	10-19%	SRR28839615	SAMN41120194	PRJNA857526	NA
AUSMDU00020139	S. sonnei	2018	3.6.1.1.2	NA	NA	erm(B)*,mph(A)	gyrA_S83L,parC_S80I,gyrA_D87G	blaTEM-1	dfrA1*,dfrA17	sul1,sul2	NA	aadA5,aph(3'')-Ib*,aph(6)-Id	<10%	>90%	20-29%	>90%	>90%	SRR10506754	SAMN13348696	PRJNA857526	NA
AUSMDU00020269	S. sonnei	2018	3.7.25	NA	NA	NA	NA,NA	NA	dfrA1	sul2	tet(A)	aadA1,aph(3'')-Ib,aph(6)-Id	<10%	>90%	20-29%	>90%	10-19%	SRR10506614	SAMN13348571	PRJNA857526	NA
AUSMDU00020271	S. sonnei	2018	3.6.1	NA	NA	NA	gyrA_S83L,NA	NA	dfrA1*	sul2	tet(A)	aph(3'')-Ib*	<10%	>90%	30-39%	>90%	10-19%	SRR10506596	SAMN13348588	PRJNA857526	NA
AUSMDU00021308	S. sonnei	2018	3.6.1	NA	NA	NA	gyrA_S83L,NA	NA	dfrA1	NA	NA	NA	<10%	<10%	30-39%	>90%	<10%	SRR10506672	SAMN13348519	PRJNA857526	NA
AUSMDU00020502	S. sonnei	2018	3.6.2	NA	NA	NA	NA,NA	NA	dfrA1	sul2	NA	aph(3'')-Ib*,aph(6)-Id*	<10%	>90%	30-39%	<10%	<10%	SRR10506695	SAMN13348516	PRJNA857526	NA
AUSMDU00020514	S. sonnei	2018	3.6.1.1.2	NA	NA	erm(B)*,mph(A)	gyrA_S83L,parC_S80I,gyrA_D87G	blaTEM-1	dfrA1*,dfrA17	sul1,sul2	tet(A)	aadA5,aph(6)-Id	<10%	>90%	20-29%	>90%	>90%	SRR10506687	SAMN13348757	PRJNA857526	NA
AUSMDU00020543	S. sonnei	2018	3.6.1.1.2	NA	NA	erm(B)*,mph(A)	gyrA_S83L,parC_S80I,gyrA_D87G	blaTEM-1	dfrA1*,dfrA17	sul1,sul2	tet(A)	aadA5,aph(3'')-Ib*,aph(6)-Id	<10%	>90%	20-29%	>90%	>90%	SRR10506696	SAMN13348749	PRJNA857526	NA
AUSMDU00020566	S. sonnei	2018	2.10.1	NA	NA	NA	NA,NA	NA	dfrA1	sul2	NA	aadA1,aph(6)-Id	<10%	70-79%	<10%	>90%	<10%	SRR10506626	SAMN13348560	PRJNA857526	SRR32486155
AUSMDU00020608	S. sonnei	2018	2.6.2	NA	NA	NA	NA,NA	NA	NA	NA	NA	NA	<10%	<10%	<10%	>90%	<10%	SRR10506649	SAMN13348495	PRJNA857526	SRR32486141
AUSMDU00020621	S. sonnei	2018	3.6.1.1.3	NA	NA	NA	gyrA_S83L,parC_S80I,gyrA_D87G	NA	dfrA1*	NA	NA	NA	<10%	<10%	30-39%	<10%	<10%	SRR10506668	SAMN13348522	PRJNA857526	NA
AUSMDU00020648	S. sonnei	2018	3.6.1.1.2	NA	NA	erm(B)*,mph(A)	gyrA_S83L,parC_S80I,gyrA_D87G	blaTEM-1	dfrA1*,dfrA17	sul1,sul2	tet(A)	aadA5,aph(3'')-Ib*,aph(6)-Id	<10%	>90%	20-29%	>90%	>90%	SRR10506690	SAMN13348754	PRJNA857526	NA
AUSMDU00021017	S. sonnei	2018	3.6.1.1	NA	NA	NA	gyrA_S83L,parC_S80I,gyrA_D87G	NA	dfrA1*	NA	NA	NA	<10%	<10%	30-39%	<10%	<10%	SRR10506639	SAMN13348549	PRJNA857526	NA
AUSMDU00021168	S. sonnei	2018	3.6.1.1.2	NA	NA	erm(B)*,mph(A)	gyrA_S83L,parC_S80I,gyrA_D87G	blaTEM-1	dfrA1*,dfrA17	sul1,sul2	tet(A)	aadA5,aph(3'')-Ib*,aph(6)-Id	<10%	>90%	20-29%	>90%	>90%	SRR10506689	SAMN13348755	PRJNA857526	NA
AUSMDU00021169	S. sonnei	2018	3.6.1.1.2	NA	NA	erm(B)*,mph(A)	gyrA_S83L,parC_S80I,gyrA_D87G	blaTEM-1	dfrA1*,dfrA17	sul1,sul2	tet(A)	aadA5,aph(3'')-Ib*,aph(6)-Id	<10%	>90%	20-29%	>90%	>90%	SRR10506697	SAMN13348748	PRJNA857526	NA
AUSMDU00021335	S. sonnei	2018	3.6.1.1.2	NA	NA	erm(B)*,mph(A)	gyrA_S83L,parC_S80I,gyrA_D87G	blaTEM-1	dfrA1*,dfrA17	sul1,sul2	tet(A)	aadA5,aph(3'')-Ib*,aph(6)-Id*	<10%	>90%	20-29%	>90%	>90%	SRR10506834	SAMN13348624	PRJNA857526	NA
AUSMDU00022451	S. sonnei	2018	3.6.1.1.2	NA	NA	erm(B)*,mph(A)	gyrA_S83L,parC_S80I,gyrA_D87G	blaTEM-1	dfrA1*,dfrA17	sul1,sul2	tet(A)	aadA5,aph(3'')-Ib*,aph(6)-Id	<10%	>90%	20-29%	>90%	>90%	SRR10506747	SAMN13348702	PRJNA857526	NA
AUSMDU00022452	S. sonnei	2018	3.6.1.1.2	NA	NA	erm(B)*,mph(A)	gyrA_S83L,parC_S80I,gyrA_D87G	blaTEM-1	dfrA1*,dfrA17	sul1,sul2	tet(A)	aadA5,aph(3'')-Ib*,aph(6)-Id	<10%	>90%	20-29%	>90%	>90%	SRR10506758	SAMN13348692	PRJNA857526	NA
AUSMDU00021939	S. sonnei	2018	3.6.1.1	NA	NA	NA	gyrA_S83L,parC_S80I,gyrA_D87G	NA	dfrA1*	sul2	tet(A)*	aph(3'')-Ib*,aph(6)-Id	<10%	>90%	<10%	<10%	<10%	SRR10506637	SAMN13348550	PRJNA857526	NA
AUSMDU00021950	S. sonnei	2018	3.7.3	NA	NA	NA	NA,NA	NA	dfrA1	sul2	tet(A)*	aadA1,aph(3'')-Ib	70-79%	>90%	>90%	>90%	20-29%	SRR10506606	SAMN13348579	PRJNA857526	NA
AUSMDU00022008	S. sonnei	2018	3.6.1.1	NA	NA	NA	gyrA_D87N,gyrA_S83L,parC_S80I,NA	NA	dfrA1*	sul2	tet(A)	aph(3'')-Ib*	<10%	>90%	30-39%	<10%	<10%	SRR10506669	SAMN13348521	PRJNA857526	NA
AUSMDU00022201	S. sonnei	2018	3.7.3	NA	NA	NA	NA,NA	NA	dfrA1	NA	NA	aadA1	<10%	<10%	>90%	>90%	<10%	SRR10506806	SAMN13348506	PRJNA857526	NA
AUSMDU00022202	S. sonnei	2018	2.6.2	NA	NA	NA	NA,NA	NA	NA	NA	NA	NA	<10%	<10%	<10%	>90%	<10%	SRR10506630	SAMN13348557	PRJNA857526	NA
AUSMDU00022537	S. sonnei	2018	3.6.1.1.2	NA	NA	erm(B)*,mph(A)	gyrA_S83L,parC_S80I,gyrA_D87G	blaTEM-1	dfrA1*,dfrA17	sul1,sul2	tet(A)	aadA5,aph(3'')-Ib*,aph(6)-Id	<10%	>90%	20-29%	>90%	>90%	SRR10506692	SAMN13348752	PRJNA857526	NA
AUSMDU00022573	S. sonnei	2018	3.7.29.1.4.1	blaCTX-M-27	NA	erm(B)*,mph(A)	gyrA_S83L,NA	NA	dfrA1	sul2	tet(A)	aadA1,aph(3'')-Ib,aph(6)-Id	<10%	60-69%	20-29%	>90%	80-89%	SRR10506620	SAMN13348566	PRJNA857526	NA
AUSMDU00022744	S. sonnei	2018	3.6.1.1.2	NA	NA	erm(B)*,mph(A)	gyrA_S83L,parC_S80I,gyrA_D87G	blaTEM-1	dfrA1*,dfrA17	sul1,sul2	tet(A)	aadA5,aph(3'')-Ib*,aph(6)-Id	<10%	>90%	20-29%	>90%	>90%	SRR10506693	SAMN13348751	PRJNA857526	NA
AUSMDU00022703	S. sonnei	2018	3.7.18	NA	NA	NA	NA,NA	NA	dfrA1	NA	NA	aadA1	<10%	<10%	30-39%	>90%	<10%	SRR10506861	SAMN13348501	PRJNA857526	NA
AUSMDU00022858	S. sonnei	2018	3.6.1.1.2	NA	NA	erm(B)*,mph(A)	gyrA_S83L,parC_S80I,gyrA_D87G	blaTEM-1	dfrA1*,dfrA17	sul1,sul2	tet(A)	aadA5,aph(3'')-Ib*,aph(6)-Id	<10%	>90%	20-29%	>90%	>90%	SRR10506846	SAMN13348613	PRJNA857526	NA
AUSMDU00022981	S. sonnei	2018	3.6.1.1	NA	NA	NA	gyrA_S83L,parC_S80I,gyrA_D87G	NA	dfrA1*	sul2	tet(A)	aph(3'')-Ib*,aph(6)-Id	60-69%	>90%	30-39%	>90%	20-29%	SRR10506855	SAMN13348605	PRJNA857526	NA
AUSMDU00022983	S. sonnei	2018	3.7.18	NA	NA	NA	NA,NA	NA	dfrA1	NA	NA	aadA1	<10%	<10%	30-39%	>90%	<10%	SRR10506613	SAMN13348572	PRJNA857526	NA
AUSMDU00023055	S. sonnei	2018	3.6.1.1.2	NA	NA	erm(B)*,mph(A)	gyrA_S83L,parC_S80I,gyrA_D87G	blaTEM-1	dfrA1*,dfrA17	sul1,sul2	tet(A)	aadA5,aph(3'')-Ib*,aph(6)-Id	<10%	>90%	20-29%	>90%	>90%	SRR10506634	SAMN13348553	PRJNA857526	NA
AUSMDU00023090	S. sonnei	2018	3.6.1.1	NA	NA	NA	gyrA_S83L,parC_S80I,gyrA_D87G	NA	dfrA1*	sul2	tet(A)	aph(3'')-Ib*,aph(6)-Id	<10%	>90%	30-39%	>90%	<10%	SRR10506854	SAMN13348606	PRJNA857526	NA
AUSMDU00023421	S. sonnei	2018	3.6.1.1.2	NA	NA	erm(B)*,mph(A)	gyrA_S83L,parC_S80I,gyrA_D87G	blaTEM-1	dfrA1*,dfrA17	sul1	NA	aadA5	<10%	<10%	20-29%	>90%	>90%	SRR10506685	SAMN13348759	PRJNA857526	NA
AUSMDU00023426	S. sonnei	2018	3.6.1.1.2	NA	NA	erm(B)*,mph(A)	gyrA_S83L,parC_S80I,gyrA_D87G	blaTEM-1	dfrA1*,dfrA17	sul1,sul2	tet(A)	aadA5,aph(6)-Id	<10%	>90%	20-29%	>90%	>90%	SRR10506746	SAMN13348703	PRJNA857526	NA
AUSMDU00023511	S. sonnei	2018	3.7.29.1.4.1	blaCTX-M-27	NA	erm(B)*,mph(A)	gyrA_S83L,NA	NA	dfrA1	sul2	tet(A)	aadA1,aph(3'')-Ib,aph(6)-Id	<10%	60-69%	20-29%	>90%	80-89%	SRR10506619	SAMN13348567	PRJNA857526	NA
AUSMDU00024110	S. sonnei	2018	3.6.1.1	NA	NA	NA	gyrA_S83L,parC_S80I,gyrA_D87G	NA	dfrA1*	NA	NA	NA	70-79%	<10%	30-39%	>90%	20-29%	SRR10506853	SAMN13348607	PRJNA857526	NA
AUSMDU00024326	S. sonnei	2018	3.6.1.1	NA	NA	NA	gyrA_S83L,parC_S80I,gyrA_D87G	NA	dfrA1*	NA	NA	NA	<10%	<10%	30-39%	>90%	<10%	SRR10506852	SAMN13348608	PRJNA857526	NA
AUSMDU00024497	S. sonnei	2019	2.6.2	NA	NA	NA	NA,NA	NA	NA	NA	NA	NA	<10%	<10%	<10%	>90%	<10%	SRR10506629	SAMN13348558	PRJNA857526	NA
AUSMDU00024498	S. sonnei	2019	3.6.1.1.2	NA	NA	erm(B)*,mph(A)	gyrA_S83L,parC_S80I,gyrA_D87G	blaTEM-1	dfrA1*,dfrA17	sul1,sul2	tet(A)	aadA5,aph(3'')-Ib*,aph(6)-Id	<10%	>90%	20-29%	>90%	>90%	SRR10506737	SAMN13348711	PRJNA857526	NA
AUSMDU00024500	S. sonnei	2019	3.6.1.1.2	NA	NA	erm(B)*,mph(A)	gyrA_S83L,parC_S80I,gyrA_D87G	blaTEM-1	dfrA1*,dfrA17	sul1,sul2	tet(A)	aadA5,aph(3'')-Ib*	<10%	>90%	20-29%	>90%	>90%	SRR10506725	SAMN13348722	PRJNA857526	NA
AUSMDU00024556	S. sonnei	2019	3.6.1.1.1	NA	NA	NA	gyrA_S83L,parC_S80I,gyrA_D87G	NA	dfrA1*	sul2	NA	aph(3'')-Ib*,aph(6)-Id	<10%	>90%	30-39%	>90%	<10%	SRR10506867	SAMN13348594	PRJNA857526	NA
AUSMDU00024557	S. sonnei	2019	3.6.1.1.2	NA	NA	erm(B)*,mph(A)	gyrA_S83L,parC_S80I,gyrA_D87G	blaTEM-1	dfrA1*,dfrA17	sul1,sul2	tet(A)	aadA5,aph(6)-Id	<10%	>90%	20-29%	>90%	>90%	SRR10506718	SAMN13348729	PRJNA857526	NA
AUSMDU00024558	S. sonnei	2019	3.6.1.1.1	NA	NA	NA	gyrA_S83L,parC_S80I,gyrA_D87G	NA	dfrA1*	sul2	tet(A)	aph(3'')-Ib*,aph(6)-Id	<10%	>90%	30-39%	>90%	<10%	SRR10506862	SAMN13348599	PRJNA857526	NA
AUSMDU00024559	S. sonnei	2019	3.6.1.1.2	NA	NA	erm(B)*,mph(A)	gyrA_S83L,parC_S80I,gyrA_D87G	blaTEM-1	dfrA1*,dfrA17	sul1,sul2	tet(A)	aadA5,aph(3'')-Ib*,aph(6)-Id	<10%	>90%	20-29%	>90%	>90%	SRR10506782	SAMN13348671	PRJNA857526	NA
AUSMDU00024747	S. sonnei	2019	3.6.1.1.2	NA	NA	erm(B)*,mph(A)	gyrA_S83L,parC_S80I,gyrA_D87G	blaTEM-1	dfrA1*,dfrA17	sul1,sul2	tet(A)	aadA5,aph(3'')-Ib*,aph(6)-Id*	<10%	>90%	20-29%	>90%	>90%	SRR10506780	SAMN13348673	PRJNA857526	NA
AUSMDU00024771	S. sonnei	2019	3.6.1.1.1	NA	NA	NA	gyrA_S83L,parC_S80I,gyrA_D87G	NA	dfrA1*	sul2	tet(A)	aph(3'')-Ib*,aph(6)-Id	60-69%	>90%	30-39%	>90%	20-29%	SRR10506653	SAMN13348536	PRJNA857526	NA
AUSMDU00024819	S. sonnei	2019	3.6.1.1.1	NA	NA	NA	gyrA_S83L,parC_S80I,gyrA_D87G	NA	dfrA1*	sul2	tet(A)	aph(3'')-Ib*	<10%	>90%	30-39%	>90%	<10%	SRR10506859	SAMN13348601	PRJNA857526	NA
AUSMDU00024821	S. sonnei	2019	3.6.1.1.1	NA	NA	NA	gyrA_S83L,parC_S80I,gyrA_D87G	NA	dfrA1*	sul2	tet(A)	aph(3'')-Ib*,aph(6)-Id	<10%	>90%	30-39%	>90%	<10%	SRR10506644	SAMN13348544	PRJNA857526	NA
AUSMDU00024822	S. sonnei	2019	3.6.1.1.1	NA	NA	NA	gyrA_S83L,parC_S80I,gyrA_D87G	NA	dfrA1*	sul2	tet(A)	aph(3'')-Ib*	70-79%	>90%	30-39%	>90%	20-29%	SRR10506860	SAMN13348600	PRJNA857526	NA
AUSMDU00024823	S. sonnei	2019	3.7.3	NA	NA	NA	NA,NA	NA	dfrA1	sul2	tet(A)	aadA1,aph(3'')-Ib	<10%	>90%	>90%	>90%	<10%	SRR10506600	SAMN13348584	PRJNA857526	NA
AUSMDU00024824	S. sonnei	2019	3.6.1.1	NA	NA	NA	gyrA_D87N,gyrA_S83L,parC_S80I,NA	NA	dfrA1*	NA	NA	NA	70-79%	<10%	30-39%	>90%	20-29%	SRR10506869	SAMN13348592	PRJNA857526	NA
AUSMDU00025433	S. sonnei	2019	2.4.2	NA	NA	NA	NA,NA	NA	dfrA14	sul2	NA	NA	60-69%	70-79%	<10%	<10%	60-69%	SRR10506628	SAMN13348559	PRJNA857526	NA
AUSMDU00024876	S. sonnei	2019	3.6.1.1.1	NA	NA	NA	gyrA_S83L,parC_S80I,gyrA_D87G	NA	dfrA1*	sul2	tet(A)	aph(3'')-Ib*	<10%	>90%	30-39%	>90%	<10%	SRR10506656	SAMN13348533	PRJNA857526	NA
AUSMDU00024878	S. sonnei	2019	3.6.1.1.2	NA	NA	erm(B)*,mph(A)	gyrA_S83L,parC_S80I,gyrA_D87G	blaTEM-1	dfrA1*,dfrA17	sul1,sul2	tet(A)	aadA5,aph(3'')-Ib*,aph(6)-Id	<10%	>90%	20-29%	>90%	>90%	SRR10506742	SAMN13348707	PRJNA857526	NA
AUSMDU00024881	S. sonnei	2019	3.6.1.1.1	NA	NA	NA	gyrA_S83L,parC_S80I,gyrA_D87G	NA	dfrA1*	sul2	tet(A)	aph(3'')-Ib*,aph(6)-Id	<10%	>90%	30-39%	>90%	<10%	SRR10506657	SAMN13348532	PRJNA857526	NA
AUSMDU00024882	S. sonnei	2019	3.6.1.1	NA	NA	NA	gyrA_D87N,gyrA_S83L,parC_S80I,NA	NA	dfrA1*	sul2	tet(A)	aph(3'')-Ib*,aph(6)-Id	<10%	>90%	30-39%	<10%	<10%	SRR10506870	SAMN13348591	PRJNA857526	NA
AUSMDU00024997	S. sonnei	2019	3.6.1.1.2	NA	NA	erm(B)*,mph(A)	gyrA_S83L,parC_S80I,gyrA_D87G	blaTEM-1	dfrA1*,dfrA17	sul1,sul2	tet(A)	aadA5,aph(3'')-Ib*,aph(6)-Id	<10%	>90%	20-29%	>90%	>90%	SRR10506708	SAMN13348738	PRJNA857526	NA
AUSMDU00025008	S. sonnei	2019	3.6.1.1.2	NA	NA	erm(B)*,mph(A)	gyrA_S83L,parC_S80I,gyrA_D87G	NA	dfrA1*,dfrA17	sul1,sul2	tet(A)	aadA5,aph(3'')-Ib*	10-19%	>90%	20-29%	>90%	>90%	SRR10506740	SAMN13348709	PRJNA857526	NA
AUSMDU00025009	S. sonnei	2019	3.6.1.1.1	NA	NA	NA	gyrA_S83L,parC_S80I,gyrA_D87G	NA	dfrA1*	sul2	tet(A)	aph(3'')-Ib*,aph(6)-Id	<10%	>90%	30-39%	>90%	<10%	SRR10506664	SAMN13348526	PRJNA857526	NA
AUSMDU00025010	S. sonnei	2019	3.6.1.1.2	NA	NA	erm(B)*,mph(A)	gyrA_S83L,parC_S80I,gyrA_D87G	blaTEM-1	dfrA1*,dfrA17	sul1,sul2	tet(A)*	aadA5,aph(3'')-Ib*,aph(6)-Id	<10%	>90%	20-29%	>90%	>90%	SRR10506832	SAMN13348626	PRJNA857526	NA
AUSMDU00025011	S. sonnei	2019	3.6.1.1.2	NA	NA	erm(B)*,mph(A)	gyrA_S83L,parC_S80I,gyrA_D87G	blaTEM-1	dfrA1*,dfrA17	sul1,sul2	tet(A)	aadA5,aph(3'')-Ib*,aph(6)-Id	<10%	>90%	20-29%	>90%	>90%	SRR10506726	SAMN13348721	PRJNA857526	NA
AUSMDU00026348	S. sonnei	2019	3.6.1.1.2	NA	NA	erm(B)*,mph(A)	gyrA_S83L,parC_S80I,gyrA_D87G	blaTEM-1	dfrA1*,dfrA17	sul1,sul2	tet(A)	aadA5,aph(3'')-Ib*	<10%	>90%	20-29%	>90%	>90%	SRR10506724	SAMN13348723	PRJNA857526	NA
AUSMDU00025274	S. sonnei	2019	3.6.1.1.2	NA	NA	erm(B)*,mph(A)	gyrA_S83L,parC_S80I,gyrA_D87G	NA	dfrA1*,dfrA17	sul1,sul2	tet(A)	aadA5,aph(3'')-Ib*,aph(6)-Id	10-19%	>90%	20-29%	>90%	>90%	SRR10506738	SAMN13348710	PRJNA857526	NA
AUSMDU00025275	S. sonnei	2019	3.6.1.1.1	NA	NA	NA	gyrA_S83L,parC_S80I,gyrA_D87G	NA	dfrA1*	sul2	tet(A)	aph(3'')-Ib*,aph(6)-Id	<10%	>90%	30-39%	>90%	<10%	SRR10506858	SAMN13348602	PRJNA857526	NA
AUSMDU00025310	S. sonnei	2019	3.6.1.1.2	blaCTX-M-14	NA	erm(B)*,mph(A)	gyrA_S83L,parC_S80I,gyrA_D87G	blaTEM-1	dfrA1*,dfrA17	sul1,sul2	tet(A)	aadA5,aph(3'')-Ib*,aph(6)-Id*	<10%	>90%	20-29%	>90%	>90%	SRR10506731	SAMN13348717	PRJNA857526	NA
AUSMDU00025485	S. sonnei	2019	3.6.1.1.2	NA	NA	erm(B)*,mph(A)	gyrA_S83L,parC_S80I,gyrA_D87G	blaTEM-1	dfrA1*,dfrA17	sul1,sul2	tet(A)	aadA5,aph(6)-Id	<10%	>90%	20-29%	>90%	>90%	SRR10506675	SAMN13348768	PRJNA857526	NA
AUSMDU00025487	S. sonnei	2019	3.6	NA	NA	NA	NA,NA	NA	dfrA1	sul2	tet(A)	aph(3'')-Ib*	<10%	>90%	30-39%	<10%	10-19%	SRR10506684	SAMN13348517	PRJNA857526	SRR32486142
AUSMDU00025488	S. sonnei	2019	3.6.1.1.2	NA	NA	erm(B)*,mph(A)	gyrA_S83L,parC_S80I,gyrA_D87G	blaTEM-1	dfrA1*,dfrA17	sul1,sul2	tet(A)	aadA5,aph(3'')-Ib*,aph(6)-Id	<10%	>90%	20-29%	>90%	>90%	SRR10506741	SAMN13348708	PRJNA857526	NA
AUSMDU00025489	S. sonnei	2019	2.6	NA	NA	NA	NA,NA	NA	dfrA1	NA	NA	NA	<10%	<10%	10-19%	>90%	<10%	SRR10506638	SAMN13348496	PRJNA857526	SRR32486143
AUSMDU00025608	S. sonnei	2019	3.6.1.1.2	NA	NA	erm(B)*,mph(A)	gyrA_S83L,parC_S80I,gyrA_D87G	blaTEM-1	dfrA1*,dfrA17	sul1,sul2	tet(A)	aadA5,aph(3'')-Ib*,aph(6)-Id	<10%	>90%	20-29%	>90%	>90%	SRR10506836	SAMN13348622	PRJNA857526	NA
AUSMDU00025830	S. sonnei	2019	3.6.1.1.2	NA	NA	erm(B)*,mph(A)	gyrA_S83L,parC_S80I,gyrA_D87G	blaTEM-1	dfrA1*,dfrA17	sul1,sul2	tet(A)	aadA5,aph(3'')-Ib*,aph(6)-Id	<10%	>90%	20-29%	>90%	>90%	SRR10506776	SAMN13348677	PRJNA857526	NA
AUSMDU00025831	S. sonnei	2019	2.7.1	NA	NA	NA	NA,NA	NA	dfrA14*	sul2	NA	aph(6)-Id	<10%	70-79%	<10%	>90%	<10%	SRR10506631	SAMN13348556	PRJNA857526	NA
AUSMDU00025832	S. sonnei	2019	3.6.1.1.2	NA	NA	erm(B)*,mph(A)	gyrA_S83L,parC_S80I,gyrA_D87G	blaTEM-1	dfrA1*,dfrA17	sul1,sul2	tet(A)	aadA5,aph(3'')-Ib*,aph(6)-Id	<10%	>90%	20-29%	>90%	>90%	SRR10506771	SAMN13348681	PRJNA857526	NA
AUSMDU00025833	S. sonnei	2019	3.4.1	NA	NA	NA	NA,NA	blaOXA-1,blaTEM-1	dfrA14	sul2	tet(B)	aadA1,aph(6)-Id	<10%	70-79%	30-39%	>90%	20-29%	SRR10506605	SAMN13348499	PRJNA857526	NA
AUSMDU00025836	S. sonnei	2019	3.6.1.1.1	NA	NA	NA	gyrA_S83L,parC_S80I,gyrA_D87G	NA	dfrA1*	sul2	tet(A)	aph(3'')-Ib*,aph(6)-Id*	<10%	>90%	30-39%	>90%	<10%	SRR10506661	SAMN13348529	PRJNA857526	NA
AUSMDU00025844	S. sonnei	2019	3.6.1	NA	NA	NA	gyrA_S83L,NA	NA	dfrA1*	sul2	tet(A)	aph(6)-Id	<10%	>90%	30-39%	>90%	<10%	SRR10506595	SAMN13348589	PRJNA857526	NA
AUSMDU00025849	S. sonnei	2019	3.6.1.1.2	NA	NA	erm(B)*,mph(A)	gyrA_S83L,parC_S80I,gyrA_D87G	blaTEM-1	dfrA1*,dfrA17	sul1,sul2	tet(A)	aadA5,aph(3'')-Ib*,aph(6)-Id	<10%	>90%	20-29%	>90%	>90%	SRR10506778	SAMN13348675	PRJNA857526	NA
AUSMDU00026009	S. sonnei	2019	3.7.3	NA	NA	NA	NA,NA	NA	dfrA1*	sul2	tet(A)*	aadA1,aph(3'')-Ib	<10%	>90%	>90%	>90%	<10%	SRR10506604	SAMN13348580	PRJNA857526	NA
AUSMDU00026074	S. sonnei	2019	3.6.1.1.2	NA	NA	erm(B)*,mph(A)	gyrA_S83L,parC_S80I,gyrA_D87G	blaTEM-1	dfrA1*,dfrA17	sul1,sul2	tet(A)	aadA5,aph(3'')-Ib*,aph(6)-Id	<10%	>90%	20-29%	>90%	>90%	SRR10506730	SAMN13348718	PRJNA857526	NA
AUSMDU00026146	S. sonnei	2019	3.6.1.1.1	NA	NA	NA	gyrA_S83L,parC_S80I,gyrA_D87G	NA	dfrA1*	sul2	NA	aph(3'')-Ib*,aph(6)-Id	<10%	>90%	30-39%	>90%	<10%	SRR10506659	SAMN13348530	PRJNA857526	NA
AUSMDU00026329	S. sonnei	2019	2.4	NA	NA	NA	NA,NA	NA	dfrA14	sul2	NA	NA	<10%	70-79%	<10%	<10%	60-69%	SRR10506616	SAMN13348498	PRJNA857526	SRR32486128
AUSMDU00026330	S. sonnei	2019	3.7.10	NA	NA	NA	NA,NA	NA	dfrA1	sul2	tet(A)	aadA1,aph(3'')-Ib,aph(6)-Id*	<10%	>90%	30-39%	>90%	<10%	SRR10506850	SAMN13348502	PRJNA857526	NA
AUSMDU00026357	S. sonnei	2019	2.6.1	NA	NA	NA	NA,NA	NA	dfrA3	sul2	NA	NA	<10%	10-19%	<10%	>90%	<10%	SRR10506671	SAMN13348493	PRJNA857526	NA
AUSMDU00026358	S. sonnei	2019	3.6.1.1.2	NA	NA	erm(B)*,mph(A)	gyrA_S83L,parC_S80I,gyrA_D87G	blaTEM-1	dfrA1*,dfrA17	sul1	tet(A)	aadA5,aph(3'')-Ib*,aph(6)-Id	<10%	>90%	20-29%	>90%	>90%	SRR10506814	SAMN13348642	PRJNA857526	NA
AUSMDU00026362	S. sonnei	2019	3.6.1.1.1	NA	NA	NA	gyrA_S83L,parC_S80I,gyrA_D87G	NA	dfrA1*	sul2	tet(A)	aph(3'')-Ib*,aph(6)-Id	<10%	>90%	30-39%	>90%	<10%	SRR10506863	SAMN13348598	PRJNA857526	NA
AUSMDU00026368	S. sonnei	2019	3.6.1.1.2	NA	NA	erm(B)*,mph(A)	gyrA_S83L,parC_S80I,gyrA_D87G	blaTEM-1	dfrA1*,dfrA17	sul1	tet(A)	aadA5,aph(3'')-Ib*,aph(6)-Id	<10%	>90%	20-29%	>90%	>90%	SRR10506829	SAMN13348629	PRJNA857526	NA
AUSMDU00026403	S. sonnei	2019	3.6.1.1.1	NA	NA	NA	gyrA_S83L,parC_S80I,gyrA_D87G	NA	dfrA1*	sul2	tet(A)	aph(3'')-Ib*,aph(6)-Id	<10%	>90%	20-29%	>90%	<10%	SRR10506663	SAMN13348527	PRJNA857526	NA
AUSMDU00026529	S. sonnei	2019	3.6.1.1.1	NA	NA	NA	gyrA_S83L,parC_S80I,gyrA_D87G	NA	dfrA1*	sul2*	tet(A)	aph(3'')-Ib*,aph(6)-Id	<10%	>90%	30-39%	>90%	<10%	SRR10506662	SAMN13348528	PRJNA857526	NA
AUSMDU00026541	S. sonnei	2019	3.6.1.1.1	NA	NA	NA	gyrA_S83L,parC_S80I,gyrA_D87G	NA	dfrA1*	sul2	NA	aph(3'')-Ib*,aph(6)-Id	<10%	>90%	30-39%	>90%	<10%	SRR10506654	SAMN13348535	PRJNA857526	NA
AUSMDU00026565	S. sonnei	2019	3.6.1.1.2	NA	NA	erm(B)*,mph(A)	gyrA_S83L,parC_S80I,gyrA_D87G	blaTEM-1	dfrA1*,dfrA17	sul1,sul2	NA	aadA5,aph(3'')-Ib*,aph(6)-Id	<10%	>90%	20-29%	>90%	>90%	SRR10506794	SAMN13348660	PRJNA857526	NA
AUSMDU00026576	S. sonnei	2019	3.6.1.1.1	NA	NA	NA	gyrA_S83L,parC_S80I,gyrA_D87G	NA	dfrA1*	sul2	NA	aph(3'')-Ib*,aph(6)-Id	<10%	>90%	30-39%	>90%	<10%	SRR10506864	SAMN13348597	PRJNA857526	NA
AUSMDU00026587	S. sonnei	2019	3.6.1.1.1	NA	NA	NA	gyrA_S83L,parC_S80I,gyrA_D87G	NA	dfrA1*	sul2	tet(A)*	aph(3'')-Ib*,aph(6)-Id	<10%	>90%	30-39%	>90%	<10%	SRR10506655	SAMN13348534	PRJNA857526	NA
AUSMDU00026506	S. sonnei	2019	3.6.1.1.1	NA	NA	NA	gyrA_S83L,parC_S80I,gyrA_D87G	NA	dfrA1*	sul2	tet(A)	aph(3'')-Ib*,aph(6)-Id	<10%	>90%	30-39%	>90%	<10%	SRR10506651	SAMN13348538	PRJNA857526	NA
AUSMDU00026518	S. sonnei	2019	3.6.1.1.1	NA	NA	NA	gyrA_S83L,parC_S80I,gyrA_D87G	NA	dfrA1*	sul2	tet(A)	aph(3'')-Ib*	<10%	>90%	30-39%	>90%	<10%	SRR10506865	SAMN13348596	PRJNA857526	NA
AUSMDU00026771	S. sonnei	2019	3.6.1.1.2	NA	NA	erm(B)*,mph(A)	gyrA_S83L,parC_S80I,gyrA_D87G	blaTEM-1	dfrA1*,dfrA17	sul1,sul2	tet(A)	aadA5,aph(3'')-Ib*,aph(6)-Id	<10%	>90%	20-29%	>90%	>90%	SRR10506770	SAMN13348682	PRJNA857526	NA
AUSMDU00026705	S. sonnei	2019	3.6.1.1.2	NA	NA	erm(B)*,mph(A)	gyrA_S83L,parC_S80I,gyrA_D87G	blaTEM-1	dfrA1*,dfrA17	sul1,sul2	tet(A)	aadA5,aph(3'')-Ib*,aph(6)-Id*	<10%	>90%	20-29%	>90%	>90%	SRR10506774	SAMN13348679	PRJNA857526	NA
AUSMDU00027144	S. sonnei	2019	3.6.1.1.1	NA	NA	NA	gyrA_S83L,parC_S80I,gyrA_D87G	NA	dfrA1*	sul2	tet(A)	aph(6)-Id	<10%	>90%	30-39%	>90%	10-19%	SRR10506648	SAMN13348540	PRJNA857526	NA
AUSMDU00027148	S. sonnei	2019	3.6.1.1.2	NA	NA	erm(B)*,mph(A)	gyrA_S83L,parC_S80I,gyrA_D87G	blaTEM-1	dfrA1*,dfrA17	sul1,sul2	tet(A)	aadA5,aph(3'')-Ib*	<10%	>90%	20-29%	<10%	>90%	SRR10506686	SAMN13348758	PRJNA857526	NA
AUSMDU00027156	S. sonnei	2019	3.6.1.1.2	NA	NA	erm(B)*,mph(A)	gyrA_S83L,parC_S80I,gyrA_D87G	blaTEM-1	dfrA1*,dfrA17	sul1,sul2	tet(A)	aadA5,aph(3'')-Ib*,aph(6)-Id*	<10%	>90%	20-29%	>90%	>90%	SRR10506766	SAMN13348686	PRJNA857526	NA
AUSMDU00027123	S. sonnei	2019	3.6.1.1.2	NA	NA	erm(B)*,mph(A)	gyrA_S83L,parC_S80I,gyrA_D87G	blaTEM-1	dfrA1*,dfrA17	sul1,sul2	tet(A)	aadA5,aph(3'')-Ib*,aph(6)-Id	<10%	>90%	20-29%	>90%	>90%	SRR10506716	SAMN13348730	PRJNA857526	NA
AUSMDU00027249	S. sonnei	2019	3.6.1.1.2	NA	NA	erm(B)*,mph(A)	gyrA_S83L,parC_S80I,gyrA_D87G	blaTEM-1	dfrA1*,dfrA17	sul1	NA	aadA5	<10%	<10%	20-29%	>90%	>90%	SRR10506711	SAMN13348735	PRJNA857526	NA
AUSMDU00027398	S. sonnei	2019	3.6.1.1.2	NA	NA	erm(B)*,mph(A)	gyrA_S83L,parC_S80I,gyrA_D87G	blaTEM-1	dfrA1*,dfrA17	sul1,sul2	tet(A)	aadA5,aph(3'')-Ib*,aph(6)-Id	<10%	>90%	20-29%	>90%	>90%	SRR10506813	SAMN13348643	PRJNA857526	NA
AUSMDU00027364	S. sonnei	2019	3.6.1.1.2	NA	NA	erm(B)*,mph(A)	gyrA_S83L,parC_S80I,gyrA_D87G	blaTEM-1	dfrA1*,dfrA17	sul1,sul2	tet(A)	aadA5,aph(3'')-Ib*,aph(6)-Id	<10%	>90%	20-29%	>90%	>90%	SRR10506712	SAMN13348734	PRJNA857526	NA
AUSMDU00027369	S. sonnei	2019	3.6.1.1.2	NA	NA	erm(B)*,mph(A)	gyrA_S83L,parC_S80I,gyrA_D87G	blaTEM-1	dfrA1*,dfrA17	sul1,sul2	tet(A)	aadA5,aph(3'')-Ib*,aph(6)-Id	<10%	>90%	30-39%	>90%	>90%	SRR10506796	SAMN13348659	PRJNA857526	NA
AUSMDU00027374	S. sonnei	2019	3.6.1.1.2	NA	NA	erm(B)*,mph(A)	gyrA_S83L,parC_S80I,gyrA_D87G	blaTEM-1	dfrA1*,dfrA17	sul1,sul2	NA	aadA5,aph(3'')-Ib*,aph(6)-Id	<10%	>90%	20-29%	>90%	>90%	SRR10506818	SAMN13348639	PRJNA857526	NA
AUSMDU00027379	S. sonnei	2019	3.6.1.1.2	NA	NA	erm(B)*,mph(A)	gyrA_S83L,parC_S80I,gyrA_D87G	blaTEM-1	dfrA1*,dfrA17	sul1,sul2	tet(A)	aadA5,aph(3'')-Ib*,aph(6)-Id	<10%	>90%	30-39%	>90%	>90%	SRR10506736	SAMN13348712	PRJNA857526	NA
AUSMDU00027365	S. sonnei	2019	3.6.1.1.1	NA	NA	NA	gyrA_S83L,parC_S80I,gyrA_D87G	NA	dfrA1*	sul2	tet(A)	aph(3'')-Ib*,aph(6)-Id	<10%	>90%	30-39%	>90%	<10%	SRR10506866	SAMN13348595	PRJNA857526	NA
AUSMDU00027480	S. sonnei	2019	3.6.1.1.2	NA	NA	erm(B)*,mph(A)	gyrA_S83L,parC_S80I,gyrA_D87G	blaTEM-1	dfrA1*,dfrA17	sul1,sul2	tet(A)	aadA5,aph(3'')-Ib*,aph(6)-Id	<10%	>90%	20-29%	>90%	>90%	SRR10506812	SAMN13348644	PRJNA857526	NA
AUSMDU00027491	S. sonnei	2019	3.6.1.1.2	NA	NA	erm(B)*,mph(A)	gyrA_S83L,parC_S80I,gyrA_D87G	blaTEM-1	dfrA1*,dfrA17	sul1,sul2	tet(A)*	aadA5,aph(3'')-Ib*,aph(6)-Id	<10%	>90%	20-29%	>90%	>90%	SRR10506843	SAMN13348616	PRJNA857526	NA
AUSMDU00027589	S. sonnei	2019	3.6.1.1.2	NA	NA	erm(B)*,mph(A)	gyrA_S83L,parC_S80I,gyrA_D87G	blaTEM-1	dfrA1*,dfrA17	sul1,sul2	tet(A)	aadA5,aph(3'')-Ib*,aph(6)-Id*	<10%	>90%	20-29%	>90%	>90%	SRR10506842	SAMN13348617	PRJNA857526	NA
AUSMDU00027598	S. sonnei	2019	3.6.1.1.2	NA	NA	erm(B)*,mph(A)	gyrA_S83L,parC_S80I,gyrA_D87G	blaTEM-1	dfrA1*,dfrA17	sul1,sul2	tet(A)	aadA5,aph(3'')-Ib*	<10%	>90%	20-29%	>90%	>90%	SRR10506677	SAMN13348766	PRJNA857526	NA
AUSMDU00027607	S. sonnei	2019	3.6.1.1.2	NA	NA	erm(B)*,mph(A)	gyrA_S83L,parC_S80I,gyrA_D87G	blaTEM-1	dfrA1*,dfrA17	sul1	tet(A)	aadA5,aph(3'')-Ib*,aph(6)-Id	<10%	>90%	20-29%	>90%	>90%	SRR10506729	SAMN13348719	PRJNA857526	NA
AUSMDU00027624	S. sonnei	2019	3.6.1.1.2	NA	NA	erm(B)*,mph(A)	gyrA_S83L,parC_S80I,gyrA_D87G	blaTEM-1	dfrA1*,dfrA17	sul1,sul2	NA	aadA5,aph(3'')-Ib*,aph(6)-Id	<10%	>90%	20-29%	>90%	>90%	SRR10506840	SAMN13348619	PRJNA857526	NA
AUSMDU00027567	S. sonnei	2019	3.6.1.1.2	NA	NA	erm(B)*,mph(A)	gyrA_S83L,parC_S80I,gyrA_D87G	blaTEM-1	dfrA1*,dfrA17	sul1,sul2	NA	aadA5,aph(3'')-Ib*,aph(6)-Id	<10%	>90%	20-29%	>90%	>90%	SRR10506678	SAMN13348765	PRJNA857526	NA
AUSMDU00027574	S. sonnei	2019	3.6.1.1.2	NA	NA	erm(B)*,mph(A)	gyrA_S83L,parC_S80I,gyrA_D87G	blaTEM-1	dfrA1*,dfrA17	sul1	NA	aadA5	<10%	<10%	20-29%	>90%	>90%	SRR10506791	SAMN13348663	PRJNA857526	NA
AUSMDU00027668	S. sonnei	2019	3.6.1.1.2	NA	NA	erm(B)*,mph(A)	gyrA_S83L,parC_S80I,gyrA_D87G	blaTEM-1	dfrA1*,dfrA17	sul1,sul2	tet(A)	aadA5,aph(3'')-Ib*	<10%	>90%	20-29%	>90%	>90%	SRR10506800	SAMN13348655	PRJNA857526	NA
AUSMDU00027679	S. sonnei	2019	3.6.1.1.2	NA	NA	erm(B)*,mph(A)	gyrA_S83L,parC_S80I,gyrA_D87G	blaTEM-1	dfrA1*,dfrA17	sul1,sul2	tet(A)	aadA5,aph(3'')-Ib*	10-19%	>90%	20-29%	>90%	>90%	SRR10506838	SAMN13348620	PRJNA857526	NA
AUSMDU00027688	S. sonnei	2019	3.6.1.1.2	NA	NA	erm(B)*,mph(A)	gyrA_S83L,parC_S80I,gyrA_D87G	blaTEM-1	dfrA1*,dfrA17	sul1,sul2	tet(A)	aadA5,aph(3'')-Ib*	<10%	>90%	20-29%	>90%	>90%	SRR10506826	SAMN13348631	PRJNA857526	NA
AUSMDU00027768	S. sonnei	2019	3.7.3	blaCTX-M-15	NA	NA	qnrS1,NA	NA	dfrA1	sul2	NA	aadA1,aph(3'')-Ib,aph(6)-Id	<10%	>90%	>90%	>90%	10-19%	SRR10506611	SAMN13348574	PRJNA857526	NA
AUSMDU00027777	S. sonnei	2019	3.6.1.1.2	blaCTX-M-14	NA	erm(B)*,mph(A)	gyrA_S83L,parC_S80I,gyrA_D87G	blaTEM-1	dfrA1*,dfrA17	sul1,sul2	tet(A)	aadA5,aph(3'')-Ib*	<10%	>90%	20-29%	>90%	>90%	SRR10506734	SAMN13348714	PRJNA857526	NA
AUSMDU00027787	S. sonnei	2019	3.6.1.1.2	NA	NA	erm(B)*,mph(A)	gyrA_S83L,parC_S80I,gyrA_D87G	blaTEM-1	dfrA1*,dfrA17	sul1,sul2	tet(A)	aadA5,aph(3'')-Ib*,aph(6)-Id	<10%	>90%	20-29%	>90%	>90%	SRR10506688	SAMN13348756	PRJNA857526	NA
AUSMDU00028085	S. sonnei	2019	3.7.7	NA	NA	NA	NA,NA	NA	dfrA1	sul2	tet(A)	aadA1,aph(3'')-Ib,aph(6)-Id	<10%	>90%	20-29%	>90%	<10%	SRR10506817	SAMN13348505	PRJNA857526	NA
AUSMDU00028087	S. sonnei	2019	3.6.1.1.2	NA	NA	erm(B)*,mph(A)	gyrA_S83L,parC_S80I,gyrA_D87G	blaTEM-1	dfrA1*,dfrA17	sul1,sul2	tet(A)	aadA5,aph(3'')-Ib*,aph(6)-Id	<10%	>90%	20-29%	>90%	>90%	SRR10506719	SAMN13348728	PRJNA857526	NA
AUSMDU00028088	S. sonnei	2019	3.6.1.1.2	NA	NA	erm(B)*,mph(A)	gyrA_S83L,parC_S80I,gyrA_D87G	blaTEM-1	dfrA1*,dfrA17	sul1,sul2	tet(A)	aadA5,aph(3'')-Ib*	<10%	>90%	20-29%	>90%	>90%	SRR10506790	SAMN13348664	PRJNA857526	NA
AUSMDU00028092	S. sonnei	2019	3.6.1.1.2	NA	NA	erm(B)*,mph(A)	gyrA_S83L,parC_S80I,gyrA_D87G	blaTEM-1	dfrA1*,dfrA17	sul1,sul2	tet(A)	aadA5,aph(3'')-Ib*,aph(6)-Id	<10%	>90%	20-29%	>90%	>90%	SRR10506837	SAMN13348621	PRJNA857526	NA
AUSMDU00028177	S. sonnei	2019	3.6.1.1.2	NA	NA	erm(B)*,mph(A)	gyrA_S83L,parC_S80I,gyrA_D87G	blaTEM-1	dfrA1*,dfrA17	sul1,sul2	tet(A)	aadA5,aph(3'')-Ib*,aph(6)-Id	<10%	>90%	20-29%	>90%	>90%	SRR10506709	SAMN13348737	PRJNA857526	NA
AUSMDU00028447	S. sonnei	2019	3.6.1.1.2	blaCTX-M-14	NA	erm(B)*,mph(A)	gyrA_S83L,parC_S80I,gyrA_D87G	blaTEM-1	dfrA1*,dfrA17	sul1,sul2	tet(A)	aadA5,aph(3'')-Ib*,aph(6)-Id	<10%	>90%	20-29%	>90%	>90%	SRR10506844	SAMN13348615	PRJNA857526	NA
AUSMDU00028459	S. sonnei	2019	3.6.1.1.1	NA	NA	NA	gyrA_S83L,parC_S80I,gyrA_D87G	NA	dfrA1*	sul2	tet(A)	aph(3'')-Ib*	<10%	>90%	30-39%	>90%	<10%	SRR10506646	SAMN13348542	PRJNA857526	NA
AUSMDU00028470	S. sonnei	2019	3.6.1.1.2	NA	NA	erm(B)*,mph(A)	gyrA_S83L,parC_S80I,gyrA_D87G	blaTEM-1	dfrA1*,dfrA17	sul1,sul2	tet(A)	aadA5,aph(3'')-Ib*,aph(6)-Id	<10%	>90%	20-29%	>90%	>90%	SRR10506733	SAMN13348715	PRJNA857526	NA
AUSMDU00028540	S. sonnei	2019	3.6.1.1.2	NA	NA	erm(B)*,mph(A)	gyrA_S83L,parC_S80I,gyrA_D87G	blaTEM-1	dfrA1*,dfrA17	sul1,sul2	tet(A)	aadA5,aph(6)-Id	<10%	>90%	20-29%	>90%	>90%	SRR10506676	SAMN13348767	PRJNA857526	NA
AUSMDU00028541	S. sonnei	2019	3.6.1.1.2	NA	NA	erm(B)*,mph(A)	gyrA_S83L,parC_S80I,gyrA_D87G	blaTEM-1	dfrA1*,dfrA17	sul1,sul2	tet(A)	aadA5,aph(3'')-Ib*,aph(6)-Id*	<10%	>90%	20-29%	>90%	>90%	SRR10506786	SAMN13348668	PRJNA857526	NA
AUSMDU00028543	S. sonnei	2019	3.7.3	NA	NA	NA	NA,NA	NA	dfrA1	NA	tet(A)*	aadA1,aph(3'')-Ib,aph(6)-Id	70-79%	>90%	>90%	>90%	20-29%	SRR10506795	SAMN13348507	PRJNA857526	NA
AUSMDU00028461	S. sonnei	2019	3.6.1.1.2	NA	NA	erm(B)*,mph(A)	gyrA_S83L,parC_S80I,gyrA_D87G	blaTEM-1	dfrA1*,dfrA17	sul1,sul2	tet(A)	aadA5,aph(3'')-Ib*	<10%	>90%	20-29%	>90%	>90%	SRR10506823	SAMN13348634	PRJNA857526	NA
AUSMDU00028554	S. sonnei	2019	3.6.1.1	blaCTX-M-15	NA	erm(B)*,mph(A)	gyrA_S83L,parC_S80I,qnrS1,gyrA_D87G	NA	dfrA1*	NA	NA	NA	<10%	<10%	30-39%	>90%	80-89%	SRR10506849	SAMN13348610	PRJNA857526	SRR32486152
AUSMDU00028555	S. sonnei	2019	3.7.3	NA	NA	NA	NA,NA	NA	dfrA1	NA	NA	aadA1	<10%	<10%	>90%	>90%	10-19%	SRR10506750	SAMN13348511	PRJNA857526	NA
AUSMDU00028797	S. sonnei	2019	3.6.1.1.2	NA	NA	erm(B)*,mph(A)	gyrA_S83L,parC_S80I,gyrA_D87G	blaTEM-1	dfrA1*,dfrA17	sul1,sul2	NA	aadA5,aph(3'')-Ib*,aph(6)-Id	<10%	>90%	20-29%	>90%	>90%	SRR10506816	SAMN13348640	PRJNA857526	NA
AUSMDU00029296	S. sonnei	2019	3.6.1.1.2	NA	NA	erm(B)*,mph(A)	gyrA_S83L,parC_S80I,gyrA_D87G	blaTEM-1	dfrA1*,dfrA17	sul1	NA	aadA5	<10%	<10%	20-29%	<10%	>90%	SRR10506713	SAMN13348733	PRJNA857526	NA
AUSMDU00029307	S. sonnei	2019	3.6.1.1.2	blaCTX-M-27	NA	NA	gyrA_S83L,parC_S80I,gyrA_D87G	NA	dfrA1*	sul2	tet(A),tet(B)	aph(3'')-Ib*,aph(6)-Id	<10%	>90%	20-29%	>90%	70-79%	SRR10506792	SAMN13348662	PRJNA857526	SRR32486138
AUSMDU00029227	S. sonnei	2019	3.6.4	NA	NA	NA	NA,NA	NA	dfrA1	sul2	tet(A)	aph(3'')-Ib*,aph(6)-Id	<10%	>90%	30-39%	>90%	10-19%	SRR28839979	SAMN41120211	PRJNA857526	NA
AUSMDU00028869	S. sonnei	2019	3.6.1.1.2	NA	NA	erm(B)*,mph(A)	gyrA_S83L,parC_S80I,gyrA_D87G	blaTEM-1	dfrA1*,dfrA17	sul1,sul2	tet(A)	aadA5,aph(3'')-Ib*,aph(6)-Id	<10%	>90%	20-29%	>90%	>90%	SRR10506803	SAMN13348652	PRJNA857526	NA
AUSMDU00028876	S. sonnei	2019	3.7.3	NA	NA	NA	NA,NA	NA	dfrA1	NA	NA	aadA1	<10%	<10%	>90%	>90%	10-19%	SRR10506739	SAMN13348512	PRJNA857526	NA
AUSMDU00028907	S. sonnei	2019	3.6.1.1.2	NA	NA	erm(B)*,mph(A)	gyrA_S83L,parC_S80I,gyrA_D87G	blaTEM-1	dfrA1*,dfrA17	sul1,sul2	tet(A)	aadA5,aph(3'')-Ib*	<10%	>90%	20-29%	>90%	>90%	SRR10506802	SAMN13348653	PRJNA857526	NA
AUSMDU00028923	S. sonnei	2019	3.6.1.1.1	NA	NA	NA	gyrA_S83L,parC_S80I,gyrA_D87G	NA	dfrA1*	sul2	tet(A)	aph(3'')-Ib*,aph(6)-Id	<10%	>90%	30-39%	>90%	<10%	SRR10506652	SAMN13348537	PRJNA857526	NA
AUSMDU00028924	S. sonnei	2019	3.6.1.1.2	NA	NA	erm(B)*,mph(A)	gyrA_S83L,parC_S80I,gyrA_D87G	blaTEM-1	dfrA1*,dfrA17	sul1,sul2	tet(A)	aadA5,aph(3'')-Ib*	<10%	>90%	20-29%	>90%	>90%	SRR10506811	SAMN13348645	PRJNA857526	NA
AUSMDU00028925	S. sonnei	2019	3.6.1.1.2	NA	NA	erm(B)*,mph(A)	gyrA_S83L,parC_S80I,gyrA_D87G	blaTEM-1	dfrA1*,dfrA17	sul1,sul2	tet(A)	aadA5,aph(3'')-Ib*,aph(6)-Id*	<10%	>90%	20-29%	>90%	>90%	SRR10506707	SAMN13348739	PRJNA857526	NA
AUSMDU00028928	S. sonnei	2019	3.6.1.1.2	NA	NA	erm(B)*,mph(A)	gyrA_S83L,parC_S80I,gyrA_D87G	blaTEM-1	dfrA1*,dfrA17	sul1,sul2	tet(A)	aadA5,aph(3'')-Ib*,aph(6)-Id	<10%	>90%	20-29%	>90%	>90%	SRR10506809	SAMN13348647	PRJNA857526	NA
AUSMDU00028932	S. sonnei	2019	3.6.1.1.2	NA	NA	erm(B)*,mph(A)	gyrA_S83L,parC_S80I,gyrA_D87G	blaTEM-1	dfrA1*,dfrA17	sul1	tet(A)	aadA5,aph(3'')-Ib*,aph(6)-Id	<10%	>90%	20-29%	>90%	>90%	SRR10506797	SAMN13348658	PRJNA857526	NA
AUSMDU00029067	S. sonnei	2019	3.6.1.1.2	NA	NA	erm(B)*,mph(A)	gyrA_S83L,parC_S80I,gyrA_D87G	blaTEM-1	dfrA1*,dfrA17	sul1,sul2	tet(A)	aadA5,aph(3'')-Ib*,aph(6)-Id	<10%	>90%	20-29%	>90%	>90%	SRR10506804	SAMN13348651	PRJNA857526	NA
AUSMDU00029073	S. sonnei	2019	2.7.3	NA	NA	NA	NA,NA	NA	dfrA14	sul2	NA	aph(6)-Id	<10%	70-79%	<10%	>90%	<10%	SRR10506873	SAMN13348491	PRJNA857526	NA
AUSMDU00029079	S. sonnei	2019	3.6.1.1.2	NA	NA	erm(B)*,mph(A)	gyrA_S83L,parC_S80I,gyrA_D87G	blaTEM-1	dfrA1*,dfrA17	sul1,sul2	tet(A)	aadA5,aph(3'')-Ib*,aph(6)-Id	<10%	>90%	20-29%	>90%	>90%	SRR10506787	SAMN13348667	PRJNA857526	NA
AUSMDU00029085	S. sonnei	2019	3.6.1.1.2	NA	NA	erm(B)*,mph(A)	gyrA_S83L,parC_S80I,gyrA_D87G	blaTEM-1	dfrA1*,dfrA17	sul1,sul2	tet(A)	aadA5,aph(6)-Id	<10%	>90%	20-29%	>90%	>90%	SRR10506801	SAMN13348654	PRJNA857526	NA
AUSMDU00029046	S. sonnei	2019	3.6.1.1.2	NA	NA	erm(B)*,mph(A)	gyrA_S83L,parC_S80I,gyrA_D87G	blaTEM-1	dfrA1*,dfrA17	sul1,sul2	tet(A)	aadA5,aph(3'')-Ib*,aph(6)-Id	<10%	>90%	20-29%	<10%	>90%	SRR10506710	SAMN13348736	PRJNA857526	NA
AUSMDU00029138	S. sonnei	2019	2.4.2	NA	NA	NA	NA,NA	NA	dfrA14	sul2	NA	aph(6)-Id	<10%	70-79%	<10%	<10%	10-19%	SRR10506627	SAMN13348497	PRJNA857526	NA
AUSMDU00029344	S. sonnei	2019	3.6.1.1	NA	NA	NA	gyrA_D87N,gyrA_S83L,parC_S80I,NA	NA	dfrA1*	sul2	tet(A)	aph(3'')-Ib*	<10%	>90%	30-39%	>90%	<10%	SRR10506868	SAMN13348593	PRJNA857526	NA
AUSMDU00029345	S. sonnei	2019	3.7.3	NA	NA	NA	NA,NA	NA	dfrA1	NA	tet(A)	aadA1,aph(3'')-Ib,aph(6)-Id	<10%	>90%	>90%	>90%	<10%	SRR10506717	SAMN13348514	PRJNA857526	NA
AUSMDU00029347	S. sonnei	2019	3.6.1.1.2	NA	NA	erm(B)*,mph(A)	gyrA_S83L,parC_S80I,gyrA_D87G	blaTEM-1	dfrA1*,dfrA17	sul1,sul2	tet(A)	aadA5,aph(3'')-Ib*	<10%	>90%	20-29%	>90%	>90%	SRR10506720	SAMN13348727	PRJNA857526	NA
AUSMDU00029348	S. sonnei	2019	3.6.1.1.2	NA	NA	erm(B)*,mph(A)	gyrA_S83L,parC_S80I,gyrA_D87G	blaTEM-1	dfrA1*,dfrA17	sul1,sul2	tet(A)	aadA5,aph(3'')-Ib*,aph(6)-Id	<10%	>90%	20-29%	>90%	>90%	SRR10506808	SAMN13348648	PRJNA857526	NA
AUSMDU00029418	S. sonnei	2019	3.6.1.1.2	NA	NA	erm(B)*,mph(A)	gyrA_S83L,parC_S80I,gyrA_D87G	blaTEM-1	dfrA1*,dfrA17	sul1,sul2	tet(A)	aadA5,aph(3'')-Ib*,aph(6)-Id	<10%	>90%	20-29%	>90%	>90%	SRR10506825	SAMN13348632	PRJNA857526	NA
AUSMDU00029421	S. sonnei	2019	3.6.1.1.2	NA	NA	erm(B)*,mph(A)	gyrA_S83L,parC_S80I,gyrA_D87G	blaTEM-1	dfrA1*,dfrA17	sul1,sul2	tet(A)	aadA5,aph(3'')-Ib*,aph(6)-Id	<10%	>90%	20-29%	>90%	>90%	SRR10506807	SAMN13348649	PRJNA857526	NA
AUSMDU00029423	S. sonnei	2019	3.6.1.1.2	NA	NA	erm(B)*,mph(A)	gyrA_S83L,parC_S80I,gyrA_D87G	blaTEM-1	dfrA1*,dfrA17	sul1,sul2	tet(A)	aadA5,aph(3'')-Ib*,aph(6)-Id	<10%	>90%	20-29%	>90%	>90%	SRR10506785	SAMN13348669	PRJNA857526	NA
AUSMDU00029424	S. sonnei	2019	3.6.1.1.2	NA	NA	erm(B)*,mph(A)	gyrA_S83L,parC_S80I,gyrA_D87G	blaTEM-1	dfrA1*,dfrA17	sul1,sul2	tet(A)	aadA5,aph(3'')-Ib*,aph(6)-Id	<10%	>90%	20-29%	>90%	>90%	SRR10506732	SAMN13348716	PRJNA857526	NA
AUSMDU00029428	S. sonnei	2019	3.6.1.1.2	NA	NA	erm(B)*,mph(A)	gyrA_S83L,parC_S80I,gyrA_D87G	blaTEM-1	dfrA1*,dfrA17	sul1,sul2	NA	aadA5,aph(3'')-Ib*,aph(6)-Id	<10%	>90%	20-29%	>90%	>90%	SRR10506781	SAMN13348672	PRJNA857526	NA
AUSMDU00029452	S. sonnei	2019	3.6.1.1.2	NA	NA	erm(B)*,mph(A)	gyrA_S83L,parC_S80I,gyrA_D87G	blaTEM-1	dfrA1*,dfrA17	sul1,sul2	tet(A)	aadA5,aph(3'')-Ib*	<10%	>90%	20-29%	>90%	>90%	SRR10506824	SAMN13348633	PRJNA857526	NA
AUSMDU00029458	S. sonnei	2019	3.6.1.1.2	NA	NA	erm(B)*,mph(A)	gyrA_S83L,parC_S80I,gyrA_D87G	blaTEM-1	dfrA1*,dfrA17	sul1,sul2	tet(A)	aadA5,aph(3'')-Ib*	<10%	>90%	20-29%	>90%	>90%	SRR10506810	SAMN13348646	PRJNA857526	NA
AUSMDU00029531	S. sonnei	2019	3.6.1.1.2	NA	NA	erm(B)*,mph(A)	gyrA_S83L,parC_S80I,gyrA_D87G	blaTEM-1	dfrA1*,dfrA17	sul1,sul2	NA	aadA5,aph(3'')-Ib*,aph(6)-Id	<10%	>90%	20-29%	>90%	>90%	SRR10506632	SAMN13348555	PRJNA857526	NA
AUSMDU00029678	S. sonnei	2019	3.6.1.1.2	NA	NA	erm(B)*,mph(A)	gyrA_S83L,parC_S80I,gyrA_D87G	blaTEM-1	dfrA1*,dfrA17	sul1,sul2	tet(A)*	aadA5,aph(3'')-Ib*,aph(6)-Id	<10%	>90%	20-29%	>90%	>90%	SRR10506799	SAMN13348656	PRJNA857526	NA
AUSMDU00029679	S. sonnei	2019	3.6.1.1.2	NA	NA	erm(B)*,mph(A)	gyrA_S83L,parC_S80I,gyrA_D87G	blaTEM-1	dfrA1*,dfrA17	sul1,sul2	tet(A)	aadA5,aph(3'')-Ib*	70-79%	>90%	20-29%	>90%	>90%	SRR10506798	SAMN13348657	PRJNA857526	NA
AUSMDU00029680	S. sonnei	2019	3.6.1.1.2	NA	NA	erm(B)*,mph(A)	gyrA_S83L,parC_S80I,gyrA_D87G	blaTEM-1	dfrA1*,dfrA17	sul1,sul2	tet(A)	aadA5,aph(3'')-Ib*	<10%	>90%	20-29%	>90%	>90%	SRR10506788	SAMN13348666	PRJNA857526	NA
AUSMDU00029718	S. sonnei	2019	3.6.3	blaCTX-M-15	NA	NA	gyrA_D87Y,qnrS1,NA	NA	dfrA1	sul2	tet(A)	aph(3'')-Ib*	<10%	>90%	30-39%	>90%	70-79%	SRR10506597	SAMN13348587	PRJNA857526	NA
AUSMDU00029770	S. sonnei	2019	3.6.1.1.2	NA	NA	erm(B)*,mph(A)	gyrA_S83L,parC_S80I,gyrA_D87G	blaTEM-1	dfrA1*,dfrA17	sul1,sul2	tet(A)*	aadA5,aph(3'')-Ib*,aph(6)-Id	<10%	>90%	20-29%	>90%	>90%	SRR10506721	SAMN13348726	PRJNA857526	NA
AUSMDU00029773	S. sonnei	2019	3.6.1.1.2	NA	NA	erm(B)*,mph(A)	gyrA_S83L,parC_S80I,gyrA_D87G	blaTEM-1	dfrA1*,dfrA17	sul1,sul2	tet(A)	aadA5,aph(3'')-Ib*,aph(6)-Id	<10%	>90%	20-29%	>90%	>90%	SRR10506783	SAMN13348670	PRJNA857526	NA
AUSMDU00030155	S. sonnei	2019	3.6.1.1.2	NA	NA	erm(B)*,mph(A)	gyrA_S83L,parC_S80I,gyrA_D87G	blaTEM-1	dfrA1*,dfrA17	sul1,sul2	tet(A)	aadA5,aph(3'')-Ib*,aph(6)-Id	<10%	>90%	20-29%	>90%	>90%	SRR28840045	SAMN41119893	PRJNA857526	NA
AUSMDU00030156	S. sonnei	2019	3.6.1.1.2	NA	NA	erm(B)*,mph(A)	gyrA_S83L,parC_S80I,gyrA_D87G	blaTEM-1	dfrA1*,dfrA17	sul1,sul2	tet(A)	aadA5,aph(3'')-Ib*,aph(6)-Id	<10%	>90%	20-29%	>90%	>90%	SRR28840044	SAMN41119894	PRJNA857526	NA
AUSMDU00029999	S. sonnei	2019	3.7.3	NA	NA	NA	NA,NA	NA	dfrA1	sul2	tet(A)*	aadA1,aph(3'')-Ib,aph(6)-Id	<10%	>90%	>90%	>90%	<10%	SRR28840043	SAMN41119895	PRJNA857526	NA
AUSMDU00030020	S. sonnei	2019	3.6.1.1.2	NA	NA	erm(B)*,mph(A)	gyrA_S83L,parC_S80I,gyrA_D87G	NA	dfrA1*,dfrA14	sul2	tet(A),tet(B)	aph(3'')-Ib*,aph(6)-Id	<10%	>90%	20-29%	>90%	70-79%	SRR28840042	SAMN41119896	PRJNA857526	NA
AUSMDU00030232	S. sonnei	2019	3.6.1.1.2	NA	NA	erm(B)*,mph(A)	gyrA_S83L,parC_S80I,gyrA_D87G	blaTEM-1	dfrA1*,dfrA17	sul1,sul2	tet(A)	aadA5,aph(3'')-Ib*,aph(6)-Id	<10%	>90%	20-29%	>90%	>90%	SRR28840041	SAMN41119897	PRJNA857526	NA
AUSMDU00030237	S. sonnei	2019	3.6.1.1.2	NA	NA	erm(B)*,mph(A)	gyrA_S83L,parC_S80I,gyrA_D87G	blaTEM-1	dfrA1*,dfrA17	sul1,sul2	NA	aadA5,aph(3'')-Ib*,aph(6)-Id	<10%	>90%	20-29%	>90%	>90%	SRR28840040	SAMN41119898	PRJNA857526	NA
AUSMDU00030373	S. sonnei	2019	3.7.3	NA	NA	NA	NA,NA	NA	dfrA1	sul2	tet(A)*	aadA1,aph(3'')-Ib,aph(6)-Id	<10%	>90%	>90%	>90%	<10%	SRR28840037	SAMN41119900	PRJNA857526	NA
AUSMDU00030374	S. sonnei	2019	3.6.1.1	NA	NA	NA	gyrA_S83L,parC_S80I,gyrA_D87G	NA	dfrA1*	sul2	tet(A)	aph(3'')-Ib*,aph(6)-Id	<10%	>90%	30-39%	>90%	<10%	SRR28840036	SAMN41119901	PRJNA857526	NA
AUSMDU00030375	S. sonnei	2019	3.7.3	NA	NA	NA	NA,NA	NA	dfrA1	sul2	tet(A)*	aadA1,aph(6)-Id	<10%	>90%	>90%	>90%	10-19%	SRR28840035	SAMN41119902	PRJNA857526	NA
AUSMDU00030376	S. sonnei	2019	3.7.3	NA	NA	NA	NA,NA	NA	dfrA1	NA	NA	aadA1	70-79%	<10%	>90%	>90%	20-29%	SRR28840034	SAMN41119903	PRJNA857526	NA
AUSMDU00030383	S. sonnei	2019	3.6.1.1.2	NA	NA	erm(B)*,mph(A)	gyrA_S83L,parC_S80I,gyrA_D87G	blaTEM-1	dfrA1*,dfrA17	sul1,sul2	tet(A)	aadA5,aph(3'')-Ib*	<10%	>90%	20-29%	>90%	>90%	SRR28840033	SAMN41119904	PRJNA857526	NA
AUSMDU00030384	S. sonnei	2019	3.6.1.1.2	NA	NA	erm(B)*,mph(A)	gyrA_S83L,parC_S80I,gyrA_D87G	blaTEM-1	dfrA1*,dfrA17	sul1,sul2	tet(A)	aadA5,aph(3'')-Ib*	<10%	>90%	20-29%	>90%	>90%	SRR28840032	SAMN41119905	PRJNA857526	NA
AUSMDU00030387	S. sonnei	2019	3.6.1.1.2	NA	NA	erm(B)*,mph(A)	gyrA_S83L,parC_S80I,gyrA_D87G	blaTEM-1	dfrA1*,dfrA17	sul1,sul2	tet(A)	aadA5,aph(3'')-Ib*,aph(6)-Id	<10%	>90%	20-29%	>90%	>90%	SRR28840031	SAMN41119906	PRJNA857526	NA
AUSMDU00030388	S. sonnei	2019	3.6.1.1.2	NA	NA	erm(B)*,mph(A)	gyrA_S83L,parC_S80I,gyrA_D87G	blaTEM-1	dfrA1*,dfrA17	sul1,sul2	tet(A)	aadA5,aph(3'')-Ib*	<10%	>90%	20-29%	>90%	>90%	SRR28840030	SAMN41119907	PRJNA857526	NA
AUSMDU00030389	S. sonnei	2019	3.7.3	NA	NA	NA	NA,NA	NA	dfrA1	sul2	tet(A)	aadA1,aph(3'')-Ib,aph(6)-Id	<10%	>90%	>90%	>90%	<10%	SRR28840029	SAMN41119908	PRJNA857526	NA
AUSMDU00030409	S. sonnei	2019	3.6.1	NA	NA	NA	gyrA_S83L,NA	NA	dfrA1*	sul2	tet(A)	aph(3'')-Ib*	<10%	>90%	30-39%	>90%	<10%	SRR28839600	SAMN41119909	PRJNA857526	NA
AUSMDU00030490	S. sonnei	2019	3.6.1.1.2	NA	NA	erm(B)*,mph(A)	gyrA_S83L,parC_S80I,gyrA_D87G	NA	dfrA1*,dfrA14	NA	tet(A),tet(B)	aph(3'')-Ib*,aph(6)-Id	<10%	>90%	20-29%	>90%	70-79%	SRR28839599	SAMN41119910	PRJNA857526	NA
AUSMDU00030530	S. sonnei	2019	3.6.1.1	NA	NA	NA	gyrA_D87N,gyrA_S83L,parC_S80I,NA	NA	dfrA1*	sul2	tet(A)	aph(6)-Id	<10%	>90%	30-39%	>90%	<10%	SRR28839598	SAMN41119911	PRJNA857526	NA
AUSMDU00030798	S. sonnei	2019	3.6.1.1.2	NA	NA	erm(B)*,mph(A)	gyrA_S83L,parC_S80I,gyrA_D87G	NA	dfrA1*,dfrA14	sul2	tet(A),tet(B)	aph(3'')-Ib*	<10%	>90%	20-29%	>90%	70-79%	SRR28839597	SAMN41119912	PRJNA857526	NA
AUSMDU00031043	S. sonnei	2019	3.7.26	NA	NA	NA	NA,NA	NA	dfrA1	NA	NA	aadA1	<10%	<10%	>90%	>90%	<10%	SRR28839596	SAMN41119913	PRJNA857526	NA
AUSMDU00031149	S. sonnei	2019	3.6.1.1.2	NA	NA	erm(B)*,mph(A)	gyrA_S83L,parC_S80I,gyrA_D87G	blaTEM-1	dfrA1*,dfrA17	sul1,sul2	tet(A)	aadA5,aph(3'')-Ib*,aph(6)-Id	<10%	>90%	20-29%	>90%	>90%	SRR28839595	SAMN41119914	PRJNA857526	NA
AUSMDU00031854	S. sonnei	2019	3.6.1.1.2	NA	NA	erm(B)*,mph(A)	gyrA_S83L,parC_S80I,gyrA_D87G	blaTEM-1	dfrA1*,dfrA17	sul1,sul2	tet(A)	aadA5,aph(3'')-Ib*	<10%	>90%	20-29%	>90%	>90%	SRR28839594	SAMN41119915	PRJNA857526	NA
AUSMDU00031855	S. sonnei	2019	3.6.1.1.2	NA	NA	erm(B)*,mph(A)	gyrA_S83L,parC_S80I,gyrA_D87G	blaTEM-1	dfrA1*,dfrA17	sul1	NA	aadA5	<10%	<10%	20-29%	>90%	>90%	SRR28839593	SAMN41119916	PRJNA857526	NA
AUSMDU00031866	S. sonnei	2019	3.6.1.1.1	NA	NA	NA	gyrA_S83L,parC_S80I,gyrA_D87G	NA	dfrA1*	sul2	tet(A)	aph(3'')-Ib*	<10%	>90%	30-39%	>90%	10-19%	SRR28840056	SAMN41119883	PRJNA857526	NA
AUSMDU00031970	S. sonnei	2019	3.6.1.1.2	NA	NA	erm(B)*,mph(A)	gyrA_S83L,parC_S80I,gyrA_D87G	blaTEM-1	dfrA1*,dfrA17	sul1,sul2	tet(A)	aadA5,aph(3'')-Ib*,aph(6)-Id	<10%	>90%	20-29%	>90%	>90%	SRR28839592	SAMN41119917	PRJNA857526	NA
AUSMDU00032090	S. sonnei	2019	3.6.1.1.2	NA	NA	erm(B)*,mph(A)	gyrA_S83L,parC_S80I,gyrA_D87G	blaTEM-1	dfrA1*,dfrA17	sul1,sul2	tet(A)	aadA5,aph(3'')-Ib*,aph(6)-Id	<10%	>90%	20-29%	>90%	>90%	SRR28839591	SAMN41119918	PRJNA857526	NA
AUSMDU00032220	S. sonnei	2019	3.6.3	blaCTX-M-15	NA	mph(A)	gyrA_D87Y,qnrS1,NA	NA	dfrA1,dfrA17	sul1,sul2	tet(A)	aadA5,aph(3'')-Ib*,aph(6)-Id	<10%	>90%	30-39%	>90%	80-89%	SRR12131999	SAMN15421063	PRJNA857526	NA
AUSMDU00032223	S. sonnei	2019	3.6.3	blaCTX-M-15	NA	mph(A)	gyrA_D87Y,qnrS1,NA	NA	dfrA1,dfrA17	sul1,sul2	tet(A)	aadA5,aph(3'')-Ib*,aph(6)-Id	<10%	>90%	30-39%	>90%	80-89%	SRR12132002	SAMN15421060	PRJNA857526	NA
AUSMDU00032440	S. sonnei	2019	3.6.1.1	NA	NA	NA	gyrA_S83L,parC_S80I,gyrA_D87G	NA	dfrA1*	sul2	tet(A)	aph(3'')-Ib*,aph(6)-Id	<10%	>90%	30-39%	>90%	10-19%	SRR28839588	SAMN41119920	PRJNA857526	NA
AUSMDU00032441	S. sonnei	2019	3.6.1.1	NA	NA	NA	gyrA_S83L,parC_S80I,gyrA_D87G	NA	dfrA1*	NA	tet(A)	aph(3'')-Ib*,aph(6)-Id	<10%	>90%	30-39%	>90%	10-19%	SRR28839587	SAMN41119921	PRJNA857526	NA
AUSMDU00033923	S. sonnei	2019	3.7.6	blaCTX-M-14	NA	mph(A)	gyrA_S83L,NA	NA	dfrA1	sul2	tet(A)	aadA1,aph(3'')-Ib	<10%	>90%	30-39%	>90%	20-29%	SRR12132017	SAMN15421047	PRJNA857526	NA
AUSMDU00033924	S. sonnei	2019	3.6.1.1.2	NA	NA	erm(B)*,mph(A)	gyrA_S83L,parC_S80I,gyrA_D87G	blaTEM-1	dfrA1*,dfrA17	sul1	NA	aadA5	<10%	<10%	30-39%	>90%	>90%	SRR28839585	SAMN41119923	PRJNA857526	NA
AUSMDU00034549	S. sonnei	2019	3.6.1.1	NA	NA	NA	gyrA_S83L,parC_S80I,gyrA_D87G	NA	dfrA1*	sul2	tet(A)	aph(3'')-Ib*	<10%	>90%	30-39%	>90%	<10%	SRR28839584	SAMN41119924	PRJNA857526	NA
AUSMDU00034603	S. sonnei	2019	3.6.1.1.2	NA	NA	erm(B)*,mph(A)	gyrA_S83L,parC_S80I,gyrA_D87G	blaTEM-1	dfrA1*,dfrA17	sul1,sul2	tet(A)	aadA5,aph(3'')-Ib*,aph(6)-Id*	<10%	>90%	20-29%	>90%	>90%	SRR28839583	SAMN41119925	PRJNA857526	NA
AUSMDU00034935	S. sonnei	2019	3.6.1.1	NA	NA	NA	gyrA_S83L,parC_S80I,gyrA_D87G	NA	dfrA1*	sul2	tet(A)	aph(3'')-Ib*,aph(6)-Id	<10%	>90%	30-39%	>90%	<10%	SRR28839582	SAMN41119926	PRJNA857526	NA
AUSMDU00035039	S. sonnei	2019	2.4.3	NA	NA	NA	NA,NA	NA	dfrA14	sul2	NA	aph(6)-Id	<10%	70-79%	<10%	<10%	<10%	SRR28839725	SAMN41119864	PRJNA857526	NA
AUSMDU00035244	S. sonnei	2019	3.6.1.1	NA	NA	NA	gyrA_S83L,parC_S80I,gyrA_D87G	NA	dfrA1*	sul2	tet(A)	aph(3'')-Ib*,aph(6)-Id*	<10%	>90%	30-39%	<10%	<10%	SRR28839581	SAMN41119927	PRJNA857526	NA
AUSMDU00035370	S. sonnei	2019	3.7	NA	NA	NA	NA,NA	NA	dfrA1	NA	tet(A)	aadA1,aph(3'')-Ib,aph(6)-Id	<10%	>90%	>90%	>90%	<10%	SRR28839580	SAMN41119928	PRJNA857526	SRR32486156
AUSMDU00035620	S. sonnei	2019	3.7.3	NA	NA	NA	NA,NA	NA	dfrA1	sul2	tet(A)	aadA1,aph(3'')-Ib,aph(6)-Id*	70-79%	>90%	>90%	>90%	20-29%	SRR28839578	SAMN41119929	PRJNA857526	NA
AUSMDU00035700	S. sonnei	2019	3.6.1.1	NA	NA	NA	gyrA_S83L,parC_S80I,gyrA_D87G	NA	dfrA1*	NA	NA	NA	<10%	<10%	30-39%	>90%	<10%	SRR28839577	SAMN41119930	PRJNA857526	NA
AUSMDU00035721	S. sonnei	2019	3.6.1.1.2	NA	NA	erm(B)*,mph(A)	gyrA_S83L,parC_S80I,gyrA_D87G	blaTEM-1	dfrA1*,dfrA17	sul1,sul2	tet(A)	aadA5,aph(3'')-Ib*,aph(6)-Id	<10%	>90%	20-29%	>90%	>90%	SRR28839576	SAMN41119931	PRJNA857526	NA
AUSMDU00059872	S. sonnei	2019	3.6.1.1.2	NA	NA	erm(B)*,mph(A)	gyrA_S83L,parC_S80I,gyrA_D87G	blaTEM-1	dfrA1*,dfrA17	sul1,sul2	tet(A)	aadA5,aph(3'')-Ib*,aph(6)-Id	<10%	>90%	20-29%	>90%	>90%	SRR28839575	SAMN41119932	PRJNA857526	NA
AUSMDU00059871	S. sonnei	2019	3.6.1.1.2	NA	NA	erm(B)*,mph(A)	gyrA_S83L,parC_S80I,gyrA_D87G	blaTEM-1	dfrA1*,dfrA17	sul1,sul2	tet(A)	aadA5,aph(3'')-Ib*,aph(6)-Id	<10%	>90%	20-29%	>90%	>90%	SRR28839574	SAMN41119933	PRJNA857526	NA
AUSMDU00045732	S. sonnei	2019	3.7.29.1.4.1	blaCTX-M-27	NA	erm(B)*,mph(A)	gyrA_S83L,NA	NA	dfrA1	sul2	tet(A)	aadA1,aph(3'')-Ib,aph(6)-Id	<10%	60-69%	20-29%	>90%	80-89%	SRR12131997	SAMN15421065	PRJNA857526	NA
AUSMDU00059873	S. sonnei	2019	3.6.1.1.2	NA	NA	erm(B)*,mph(A)	gyrA_S83L,parC_S80I,gyrA_D87G	blaTEM-1	dfrA1*,dfrA17	sul1,sul2	tet(A)	aadA5,aph(3'')-Ib*	<10%	>90%	20-29%	>90%	>90%	SRR28839969	SAMN41120220	PRJNA857526	NA
AUSMDU00059874	S. sonnei	2019	3.6.1.1.2	NA	NA	erm(B)*,mph(A)	gyrA_S83L,parC_S80I,gyrA_D87G	blaTEM-1	dfrA1*,dfrA17	sul1,sul2	tet(A)	aadA5,aph(3'')-Ib*,aph(6)-Id	<10%	>90%	20-29%	>90%	>90%	SRR28839573	SAMN41119934	PRJNA857526	NA
AUSMDU00059875	S. sonnei	2019	3.6.1.1.2	NA	NA	erm(B)*,mph(A)	gyrA_S83L,parC_S80I,gyrA_D87G	blaTEM-1	dfrA1*,dfrA17	sul1,sul2	tet(A)	aadA5,aph(3'')-Ib*,aph(6)-Id	<10%	>90%	20-29%	>90%	>90%	SRR28839572	SAMN41119935	PRJNA857526	NA
AUSMDU00036218	S. sonnei	2019	3.6.1.1.2	NA	NA	erm(B)*,mph(A)	gyrA_S83L,parC_S80I,gyrA_D87G	blaTEM-1	dfrA1*,dfrA17	sul1,sul2	tet(A)	aadA5,aph(3'')-Ib*,aph(6)-Id*	<10%	>90%	20-29%	>90%	>90%	SRR28839968	SAMN41120221	PRJNA857526	NA
AUSMDU00036377	S. sonnei	2019	3.6.1.1	NA	NA	NA	gyrA_S83L,parC_S80I,gyrA_D87G	NA	dfrA1*	sul2	tet(A)	aph(3'')-Ib*,aph(6)-Id*	<10%	>90%	30-39%	>90%	10-19%	SRR28839571	SAMN41119936	PRJNA857526	NA
AUSMDU00036386	S. sonnei	2019	1.5	NA	NA	NA	NA,NA	NA	NA	sul2	tet(A)	aph(3'')-Ib,aph(6)-Id	10-19%	50-59%	<10%	<10%	50-59%	SRR28839724	SAMN41119865	PRJNA857526	SRR32486129
AUSMDU00036628	S. sonnei	2019	2.7.3	NA	NA	NA	NA,NA	NA	dfrA14	sul2	NA	aph(6)-Id	<10%	70-79%	<10%	>90%	<10%	SRR28839723	SAMN41119866	PRJNA857526	NA
AUSMDU00036629	S. sonnei	2019	3.6.1.1.2	NA	NA	erm(B)*,mph(A)	gyrA_S83L,parC_S80I,qnrB19,gyrA_D87G	blaTEM-1	dfrA1*,dfrA17	sul1,sul2	NA	aadA5,aph(3'')-Ib*,aph(6)-Id	70-79%	>90%	30-39%	>90%	>90%	SRR28839570	SAMN41119937	PRJNA857526	NA
AUSMDU00036658	S. sonnei	2019	3.7.25	blaCTX-M-15	NA	NA	qnrS1,NA	NA	dfrA1	sul2	tet(A)	aadA1,aph(3'')-Ib,aph(6)-Id	<10%	>90%	30-39%	>90%	70-79%	SRR12132012	SAMN15421051	PRJNA857526	NA
AUSMDU00036677	S. sonnei	2019	3.6.1.1	NA	NA	NA	gyrA_S83L,parC_S80I,gyrA_D87G	NA	dfrA1*	NA	NA	NA	<10%	<10%	30-39%	>90%	10-19%	SRR28839899	SAMN41119938	PRJNA857526	NA
AUSMDU00036678	S. sonnei	2019	3.7.25	blaCTX-M-15	NA	NA	qnrS1,NA	NA	dfrA1	sul2	tet(A)	aadA1,aph(3'')-Ib,aph(6)-Id	<10%	>90%	30-39%	>90%	70-79%	SRR12131982	SAMN15421037	PRJNA857526	NA
AUSMDU00036797	S. sonnei	2019	2.4.3	NA	NA	NA	NA,NA	NA	dfrA14	sul2	NA	aph(6)-Id	10-19%	70-79%	<10%	<10%	60-69%	SRR28839722	SAMN41119867	PRJNA857526	NA
AUSMDU00036863	S. sonnei	2019	3.6.2	blaCTX-M-15	NA	NA	qnrS1,NA	NA	dfrA1	sul2	tet(A)	aph(3'')-Ib*	<10%	>90%	20-29%	>90%	70-79%	SRR12131987	SAMN15421074	PRJNA857526	SRR32486150
AUSMDU00036872	S. sonnei	2019	3.6.1.1.2	NA	NA	erm(B)*,mph(A)	gyrA_S83L,parC_S80I,qnrB19,gyrA_D87G	blaTEM-1	dfrA1*,dfrA17	sul1,sul2	tet(A)	aadA5,aph(3'')-Ib*	<10%	>90%	30-39%	>90%	>90%	SRR28839897	SAMN41119939	PRJNA857526	NA
AUSMDU00037071	S. sonnei	2019	3.6.1.1.2	NA	NA	erm(B)*,mph(A)	gyrA_S83L,parC_S80I,qnrB19,gyrA_D87G	blaTEM-1	dfrA1*,dfrA17	sul1,sul2	tet(A)	aadA5,aph(3'')-Ib*	70-79%	>90%	30-39%	>90%	>90%	SRR28839896	SAMN41119940	PRJNA857526	NA
AUSMDU00037220	S. sonnei	2019	3.7.18	NA	NA	NA	qnrB19,NA	NA	dfrA1	sul2	tet(A)	aadA1,aph(3'')-Ib,aph(6)-Id	<10%	>90%	20-29%	>90%	<10%	SRR28869533	SAMN41155896	PRJNA857526	NA
AUSMDU00037480	S. sonnei	2019	3.6.1.1	NA	NA	NA	gyrA_S83L,parC_S80I,gyrA_D87G	NA	dfrA1*	sul2	tet(A)	aph(3'')-Ib*,aph(6)-Id	<10%	>90%	30-39%	<10%	<10%	SRR28839895	SAMN41119941	PRJNA857526	NA
AUSMDU00037481	S. sonnei	2019	2.6.2	NA	NA	NA	NA,NA	NA	NA	NA	NA	NA	<10%	<10%	10-19%	>90%	<10%	SRR28839721	SAMN41119868	PRJNA857526	NA
AUSMDU00037487	S. sonnei	2019	2.6.2	NA	NA	NA	NA,NA	NA	NA	NA	NA	NA	<10%	<10%	10-19%	>90%	<10%	SRR28839719	SAMN41119869	PRJNA857526	NA
AUSMDU00037521	S. sonnei	2019	3.6.1.1.2	NA	NA	erm(B)*,mph(A)	gyrA_S83L,parC_S80I,qnrB19,gyrA_D87G	blaTEM-1	dfrA1*,dfrA17	sul1,sul2	tet(A)	aadA5,aph(3'')-Ib*,aph(6)-Id	<10%	>90%	30-39%	>90%	>90%	SRR28839894	SAMN41119942	PRJNA857526	NA
AUSMDU00037714	S. sonnei	2019	3.6.1.1	NA	NA	NA	gyrA_S83L,parC_S80I,gyrA_D87G	NA	dfrA1*	sul2	tet(A)	aph(3'')-Ib*,aph(6)-Id	<10%	>90%	30-39%	<10%	<10%	SRR28839893	SAMN41119943	PRJNA857526	NA
AUSMDU00037717	S. sonnei	2019	3.6.1.1.2	NA	NA	erm(B)*,mph(A)	gyrA_S83L,parC_S80I,qnrB19,gyrA_D87G	blaTEM-1	dfrA1*,dfrA17	sul1,sul2	tet(A)	aadA5,aph(3'')-Ib*	<10%	>90%	30-39%	>90%	>90%	SRR28839892	SAMN41119944	PRJNA857526	NA
AUSMDU00037801	S. sonnei	2019	3.7.18	NA	NA	NA	qnrB19,NA	NA	dfrA1	sul2	tet(A)	aadA1,aph(3'')-Ib	<10%	>90%	20-29%	>90%	<10%	SRR28839891	SAMN41119945	PRJNA857526	SRR32486149
AUSMDU00038054	S. sonnei	2019	3.6.1.1	blaCTX-M-15	NA	NA	gyrA_S83L,parC_S80I,qnrS1,gyrA_D87G	NA	dfrA1*	NA	NA	NA	<10%	<10%	30-39%	>90%	70-79%	SRR28839890	SAMN41119946	PRJNA857526	NA
AUSMDU00037929	S. sonnei	2019	3.6.1.1	NA	NA	NA	gyrA_S83L,parC_S80I,gyrA_D87G	NA	dfrA1*	NA	NA	NA	<10%	<10%	20-29%	>90%	<10%	SRR28839888	SAMN41119948	PRJNA857526	NA
AUSMDU00038229	S. sonnei	2019	3.7.29.1.4.1	blaCTX-M-27	NA	erm(B)*,mph(A)	gyrA_S83L,NA	NA	dfrA1	sul2	tet(A)	aadA1,aph(3'')-Ib,aph(6)-Id	<10%	60-69%	20-29%	>90%	80-89%	SRR12132011	SAMN15421052	PRJNA857526	NA
AUSMDU00038234	S. sonnei	2019	3.7.29.1.4.1	blaCTX-M-27	NA	erm(B)*,mph(A)	gyrA_S83L,NA	NA	dfrA1	sul2	tet(A)	aadA1,aph(3'')-Ib,aph(6)-Id	70-79%	60-69%	20-29%	>90%	80-89%	SRR12131983	SAMN15421036	PRJNA857526	NA
AUSMDU00038242	S. sonnei	2019	3.6.1	NA	NA	NA	gyrA_S83L,NA	NA	dfrA1*	NA	NA	NA	<10%	<10%	30-39%	>90%	<10%	SRR28839886	SAMN41119949	PRJNA857526	NA
AUSMDU00038401	S. sonnei	2019	3.6.1.1.2	NA	NA	erm(B)*,mph(A)	gyrA_S83L,parC_S80I,gyrA_D87G	blaTEM-1	dfrA1*,dfrA17	sul1	NA	aadA5	70-79%	<10%	30-39%	>90%	>90%	SRR28839885	SAMN41119950	PRJNA857526	NA
AUSMDU00038442	S. sonnei	2019	3.7.29.1.4.1	blaCTX-M-27	NA	erm(B)*,mph(A)	gyrA_S83L,NA	NA	dfrA1	sul2	tet(A)	aadA1,aph(3'')-Ib,aph(6)-Id	<10%	60-69%	20-29%	>90%	80-89%	SRR12132025	SAMN15421039	PRJNA857526	NA
AUSMDU00038515	S. sonnei	2019	3.6.1.1.2	NA	NA	erm(B)*,mph(A)	gyrA_S83L,parC_S80I,gyrA_D87G	blaTEM-1	dfrA1*,dfrA17	sul1,sul2	tet(A)	aadA5,aph(3'')-Ib*	<10%	>90%	20-29%	>90%	>90%	SRR28839884	SAMN41119951	PRJNA857526	NA
AUSMDU00038601	S. sonnei	2019	3.7.29.1.4.1	blaCTX-M-27	NA	erm(B)*,mph(A)	gyrA_S83L,NA	NA	dfrA1	sul2	tet(A)	aadA1,aph(3'')-Ib,aph(6)-Id	<10%	60-69%	20-29%	>90%	80-89%	SRR12131984	SAMN15421035	PRJNA857526	NA
AUSMDU00038670	S. sonnei	2019	3.7.29.1.4.1	blaCTX-M-27	NA	erm(B)*,mph(A)	gyrA_S83L,NA	NA	dfrA1	sul2	tet(A)	aadA1,aph(3'')-Ib,aph(6)-Id	<10%	60-69%	20-29%	>90%	80-89%	SRR12132018	SAMN15421046	PRJNA857526	NA
AUSMDU00038900	S. sonnei	2019	3.6.1.1	blaCTX-M-15	NA	mph(A)	gyrA_S83L,parC_S80I,qnrS1,gyrA_D87G	NA	dfrA1*,dfrA17	sul1,sul2	tet(A)	aadA5,aph(3'')-Ib*,aph(6)-Id	<10%	>90%	30-39%	>90%	80-89%	SRR12131989	SAMN15421072	PRJNA857526	NA
AUSMDU00039317	S. sonnei	2019	3.6.1.1.2	NA	NA	erm(B)*,mph(A)	gyrA_S83L,parC_S80I,qnrB19,gyrA_D87G	blaTEM-1	dfrA1*,dfrA17	sul1,sul2	tet(A)	aadA5,aph(3'')-Ib*,aph(6)-Id	70-79%	>90%	30-39%	>90%	>90%	SRR28839883	SAMN41119952	PRJNA857526	NA
AUSMDU00039485	S. sonnei	2019	3.6.1.1	NA	NA	NA	gyrA_D87N,gyrA_S83L,parC_S80I,NA	NA	dfrA1*	sul2	tet(A)	aph(3'')-Ib*,aph(6)-Id*	<10%	>90%	30-39%	>90%	<10%	SRR28839882	SAMN41119953	PRJNA857526	NA
AUSMDU00039565	S. sonnei	2019	3.7.29.1.4.1	blaCTX-M-27	NA	erm(B)*,mph(A)	gyrA_S83L,NA	NA	dfrA1	sul2	tet(A)	aadA1,aph(3'')-Ib,aph(6)-Id	<10%	60-69%	20-29%	>90%	80-89%	SRR12131998	SAMN15421064	PRJNA857526	NA
AUSMDU00039582	S. sonnei	2019	3.7.30.1	blaCTX-M-15	NA	NA	qnrS1,NA	NA	dfrA1	sul2	tet(A)	aadA1,aph(3'')-Ib,aph(6)-Id	<10%	>90%	>90%	>90%	10-19%	SRR12132026	SAMN15421030	PRJNA857526	NA
AUSMDU00039630	S. sonnei	2019	3.6.1.1	NA	NA	erm(B)*,mph(A)	gyrA_S83L,parC_S80I,gyrA_D87G	NA	dfrA1*	NA	NA	NA	<10%	<10%	30-39%	<10%	20-29%	SRR28839881	SAMN41119954	PRJNA857526	NA
AUSMDU00039742	S. sonnei	2019	3.6.1.1	NA	NA	NA	gyrA_S83L,parC_S80I,gyrA_D87G	NA	dfrA1*	NA	NA	NA	<10%	<10%	30-39%	>90%	<10%	SRR28839880	SAMN41119955	PRJNA857526	NA
AUSMDU00039816	S. sonnei	2019	3.7.29.1.4.1	blaCTX-M-27	NA	erm(B)*,mph(A)	gyrA_S83L,NA	NA	dfrA1	sul2	tet(A)	aadA1,aph(3'')-Ib,aph(6)-Id	<10%	60-69%	20-29%	>90%	80-89%	SRR12132001	SAMN15421061	PRJNA857526	NA
AUSMDU00039838	S. sonnei	2019	2.6.2	NA	NA	NA	NA,NA	blaTEM-1	dfrA1	sul2	NA	NA	<10%	10-19%	<10%	>90%	20-29%	SRR28839718	SAMN41119870	PRJNA857526	NA
AUSMDU00040014	S. sonnei	2019	3.6.1.1.2	NA	NA	erm(B)*,mph(A)	gyrA_S83L,parC_S80I,gyrA_D87G	blaTEM-1	dfrA1*,dfrA17	sul1	NA	aadA5	<10%	<10%	30-39%	>90%	>90%	SRR28839879	SAMN41119956	PRJNA857526	NA
AUSMDU00040118	S. sonnei	2019	3.7.29.1.4.1	blaCTX-M-27	NA	erm(B)*,mph(A)	gyrA_S83L,NA	NA	dfrA1	sul2	tet(A)	aadA1,aph(3'')-Ib,aph(6)-Id	<10%	60-69%	20-29%	>90%	80-89%	SRR12132024	SAMN15421040	PRJNA857526	NA
AUSMDU00040120	S. sonnei	2019	3.7.29.1.4.1	blaCTX-M-27	NA	erm(B)*,mph(A)	gyrA_S83L,NA	NA	dfrA1	sul2	tet(A)	aadA1,aph(3'')-Ib,aph(6)-Id	<10%	60-69%	30-39%	>90%	80-89%	SRR12132007	SAMN15421056	PRJNA857526	NA
AUSMDU00040122	S. sonnei	2019	3.7.30.1	blaCTX-M-15	NA	NA	qnrS1,NA	NA	dfrA1	sul2	NA	aadA1,aph(3'')-Ib,aph(6)-Id	<10%	>90%	>90%	>90%	10-19%	SRR12132004	SAMN15421032	PRJNA857526	NA
AUSMDU00040259	S. sonnei	2020	3.7.3	NA	NA	NA	NA,NA	NA	dfrA1	sul2	NA	aadA1,aph(3'')-Ib,aph(6)-Id	<10%	>90%	>90%	>90%	10-19%	SRR28839878	SAMN41119957	PRJNA857526	NA
AUSMDU00040298	S. sonnei	2020	3.6.1.1.2	NA	NA	erm(B)*,mph(A)	gyrA_S83L,parC_S80I,qnrB19,gyrA_D87G	blaTEM-1	dfrA1*,dfrA17	sul1	NA	aadA5	<10%	<10%	30-39%	>90%	>90%	SRR28839877	SAMN41119958	PRJNA857526	NA
AUSMDU00040299	S. sonnei	2020	3.6.1.1.2	NA	NA	erm(B)*,mph(A)	gyrA_S83L,parC_S80I,gyrA_D87G	blaTEM-1	dfrA1*,dfrA17	sul1,sul2	tet(A)	aadA5,aph(3'')-Ib*	<10%	>90%	20-29%	>90%	>90%	SRR28839875	SAMN41119959	PRJNA857526	NA
AUSMDU00040515	S. sonnei	2020	3.7.3	NA	NA	NA	NA,NA	NA	dfrA1	sul2	tet(A)*	aadA1,aph(3'')-Ib,aph(6)-Id	<10%	>90%	>90%	>90%	10-19%	SRR28839874	SAMN41119960	PRJNA857526	NA
AUSMDU00040532	S. sonnei	2020	3.6.1.1.2	blaCTX-M-27	NA	erm(B)*,mph(A)	gyrA_S83L,parC_S80I,qnrB19,gyrA_D87G	NA	dfrA1*,dfrA17	sul1,sul2	tet(A)	aadA5,aph(3'')-Ib*,aph(6)-Id	70-79%	>90%	30-39%	>90%	80-89%	SRR12132000	SAMN15421062	PRJNA857526	SRR32486134
AUSMDU00040533	S. sonnei	2020	3.7.29.1.4.1	blaCTX-M-27	NA	erm(B)*,mph(A)	gyrA_S83L,NA	NA	dfrA1	sul2	tet(A)	aadA1,aph(3'')-Ib,aph(6)-Id	<10%	60-69%	20-29%	>90%	80-89%	SRR12132027	SAMN15421029	PRJNA857526	NA
AUSMDU00040564	S. sonnei	2020	3.6.1.1.2	blaCTX-M-27	NA	erm(B)*,mph(A)	gyrA_S83L,parC_S80I,gyrA_D87G	NA	dfrA17	sul1,sul2	tet(B)	aadA1,aadA5	<10%	10-19%	30-39%	>90%	>90%	SRR12132003	SAMN15421059	PRJNA857526	NA
AUSMDU00040861	S. sonnei	2020	3.7.29.1.4.1	blaCTX-M-27	NA	erm(B)*,mph(A)	gyrA_S83L,NA	NA	dfrA1	sul2	tet(A)	aadA1,aph(3'')-Ib,aph(6)-Id	<10%	60-69%	20-29%	>90%	80-89%	SRR12132014	SAMN15421049	PRJNA857526	NA
AUSMDU00040878	S. sonnei	2020	3.7.3	NA	NA	NA	NA,NA	NA	dfrA1	sul2	tet(A)	aadA1,aph(3'')-Ib,aph(6)-Id	70-79%	>90%	>90%	>90%	20-29%	SRR28839499	SAMN41120231	PRJNA857526	NA
AUSMDU00040879	S. sonnei	2020	3.7.3	NA	NA	NA	NA,NA	NA	dfrA1	sul2	tet(A)	aadA1,aph(3'')-Ib	70-79%	>90%	>90%	>90%	20-29%	SRR28839498	SAMN41120232	PRJNA857526	NA
AUSMDU00041407	S. sonnei	2020	3.7.3	NA	NA	NA	NA,NA	NA	dfrA1	sul2	tet(A)*	aadA1,aph(3'')-Ib	60-69%	>90%	>90%	>90%	30-39%	SRR28839873	SAMN41119961	PRJNA857526	NA
AUSMDU00041409	S. sonnei	2020	3.6.1.1	NA	NA	NA	gyrA_S83L,parC_S80I,gyrA_D87G	NA	dfrA1*	NA	NA	NA	<10%	<10%	30-39%	>90%	<10%	SRR28839872	SAMN41119962	PRJNA857526	NA
AUSMDU00041477	S. sonnei	2020	3.7.3	NA	NA	NA	NA,NA	NA	dfrA1	sul2	tet(A)	aadA1,aph(3'')-Ib,aph(6)-Id	<10%	>90%	>90%	>90%	10-19%	SRR28839871	SAMN41119963	PRJNA857526	NA
AUSMDU00041484	S. sonnei	2020	3.7.29.1.4.1	blaCTX-M-27	NA	erm(B)*,mph(A)	gyrA_S83L,NA	NA	dfrA1	sul2	tet(A)	aadA1,aph(3'')-Ib,aph(6)-Id	<10%	60-69%	20-29%	>90%	80-89%	SRR12132019	SAMN15421045	PRJNA857526	NA
AUSMDU00041672	S. sonnei	2020	3.7.29.1.4.1	blaCTX-M-27	NA	erm(B)*,mph(A)	gyrA_S83L,NA	NA	dfrA1	sul2	tet(A)	aadA1,aph(3'')-Ib,aph(6)-Id	<10%	60-69%	20-29%	>90%	80-89%	SRR12132005	SAMN15421058	PRJNA857526	NA
AUSMDU00041579	S. sonnei	2020	3.7.29.1.4.1	blaCTX-M-27	NA	erm(B)*,mph(A)	gyrA_S83L,NA	NA	dfrA1	sul2	tet(A)	aadA1,aph(3'')-Ib,aph(6)-Id	<10%	60-69%	20-29%	>90%	80-89%	SRR12132023	SAMN15421041	PRJNA857526	NA
AUSMDU00041708	S. sonnei	2020	3.7.29.1.4.1	blaCTX-M-27	NA	NA	gyrA_S83L,NA	NA	dfrA1	sul2	tet(A)	aadA1,aph(3'')-Ib,aph(6)-Id	<10%	60-69%	20-29%	>90%	70-79%	SRR12131993	SAMN15421033	PRJNA857526	NA
AUSMDU00042165	S. sonnei	2020	3.7.29.1.4.1	blaCTX-M-27	NA	erm(B)*,mph(A)	gyrA_S83L,NA	NA	dfrA1	sul2	tet(A)	aadA1,aph(3'')-Ib,aph(6)-Id	<10%	60-69%	20-29%	>90%	80-89%	SRR12131988	SAMN15421073	PRJNA857526	NA
AUSMDU00042209	S. sonnei	2020	3.7.29.1.4.1	blaCTX-M-27	NA	erm(B)*,mph(A)	gyrA_S83L,NA	NA	dfrA1	sul2	tet(A)	aadA1,aph(3'')-Ib,aph(6)-Id	<10%	60-69%	20-29%	>90%	80-89%	SRR12132006	SAMN15421057	PRJNA857526	NA
AUSMDU00042568	S. sonnei	2020	3.7.29.1.4.1	blaCTX-M-27	NA	erm(B)*,mph(A)	gyrA_S83L,NA	NA	dfrA1	sul2	tet(A)	aadA1,aph(3'')-Ib,aph(6)-Id	<10%	60-69%	20-29%	>90%	80-89%	SRR12131995	SAMN15421067	PRJNA857526	NA
AUSMDU00042570	S. sonnei	2020	3.7.29.1.4.1	blaCTX-M-27	NA	erm(B)*,mph(A)	gyrA_S83L,NA	NA	dfrA1	sul2	tet(A)	aadA1,aph(3'')-Ib,aph(6)-Id	<10%	60-69%	20-29%	>90%	80-89%	SRR12132021	SAMN15421043	PRJNA857526	NA
AUSMDU00042571	S. sonnei	2020	3.6.1.1	NA	NA	NA	gyrA_S83L,parC_S80I,gyrA_D87G	NA	dfrA1*	NA	NA	NA	<10%	<10%	30-39%	>90%	<10%	SRR28839869	SAMN41119965	PRJNA857526	NA
AUSMDU00042764	S. sonnei	2020	3.7.26	NA	NA	NA	NA,NA	NA	dfrA1	sul2	tet(A)*	aadA1,aph(3'')-Ib,aph(6)-Id	<10%	>90%	>90%	>90%	<10%	SRR28839868	SAMN41119966	PRJNA857526	NA
AUSMDU00043740	S. sonnei	2020	3.7.3	NA	NA	NA	NA,NA	blaTEM-1	dfrA1,dfrA5	sul2	tet(A)	aadA1,aph(3'')-Ib,aph(6)-Id	<10%	60-69%	>90%	>90%	20-29%	SRR28839707	SAMN41119967	PRJNA857526	NA
AUSMDU00043747	S. sonnei	2020	3.7.29.1.4.1	blaCTX-M-27	NA	erm(B)*,mph(A)	gyrA_S83L,NA	NA	dfrA1	sul2	tet(A)	aadA1,aph(3'')-Ib,aph(6)-Id	<10%	60-69%	20-29%	>90%	80-89%	SRR12131992	SAMN15421069	PRJNA857526	NA
AUSMDU00043763	S. sonnei	2020	3.7.3	NA	NA	NA	NA,NA	NA	dfrA1	sul2	tet(A)	aadA1,aph(3'')-Ib,aph(6)-Id*	<10%	>90%	>90%	<10%	<10%	SRR28839706	SAMN41119968	PRJNA857526	NA
AUSMDU00044109	S. sonnei	2020	3.7.29.1.4.1	blaCTX-M-27	NA	erm(B)*,mph(A)	gyrA_S83L,NA	NA	dfrA1	sul2	tet(A)	aadA1,aph(3'')-Ib,aph(6)-Id	<10%	60-69%	20-29%	>90%	80-89%	SRR12132022	SAMN15421042	PRJNA857526	NA
AUSMDU00044114	S. sonnei	2020	3.7.3	NA	NA	NA	NA,NA	NA	dfrA1	sul2	tet(A)	aadA1,aph(3'')-Ib,aph(6)-Id	<10%	>90%	>90%	>90%	10-19%	SRR28839704	SAMN41119969	PRJNA857526	NA
AUSMDU00044165	S. sonnei	2020	3.7.29.1.4.1	blaCTX-M-27	NA	erm(B)*,mph(A)	gyrA_S83L,NA	NA	dfrA1	sul2	tet(A)	aadA1,aph(3'')-Ib,aph(6)-Id	<10%	60-69%	20-29%	>90%	80-89%	SRR12131996	SAMN15421066	PRJNA857526	NA
AUSMDU00044173	S. sonnei	2020	3.7.3	NA	NA	NA	NA,NA	NA	dfrA1	sul2	tet(A)	aadA1,aph(3'')-Ib	70-79%	>90%	>90%	>90%	20-29%	SRR28839703	SAMN41119970	PRJNA857526	NA
AUSMDU00044653	S. sonnei	2020	3.7.3	NA	NA	NA	NA,NA	NA	dfrA1	sul2	tet(A)	aadA1,aph(3'')-Ib	<10%	>90%	>90%	>90%	<10%	SRR28839489	SAMN41120240	PRJNA857526	NA
AUSMDU00044201	S. sonnei	2020	3.6.1.1.2	NA	NA	erm(B)*,mph(A)	gyrA_S83L,parC_S80I,qnrB19,gyrA_D87G	blaTEM-1	dfrA1*,dfrA17	sul1	NA	aadA5	<10%	<10%	10-19%	>90%	>90%	SRR28839702	SAMN41119971	PRJNA857526	NA
AUSMDU00044248	S. sonnei	2020	3.7.29.1.4.1	blaCTX-M-27	NA	erm(B)*,mph(A)	gyrA_S83L,NA	NA	dfrA1	sul2	tet(A)	aadA1,aph(3'')-Ib,aph(6)-Id	<10%	60-69%	20-29%	>90%	80-89%	SRR12132013	SAMN15421050	PRJNA857526	NA
AUSMDU00044314	S. sonnei	2020	3.7.29.1.4.1	blaCTX-M-27	NA	erm(B)*,mph(A)	gyrA_S83L,NA	NA	dfrA1	sul2	tet(A)	aadA1,aph(3'')-Ib,aph(6)-Id	<10%	60-69%	20-29%	>90%	80-89%	SRR12132015	SAMN15421031	PRJNA857526	NA
AUSMDU00044400	S. sonnei	2020	3.7.3	NA	NA	NA	NA,NA	NA	dfrA1	NA	tet(A)	aadA1,aph(3'')-Ib,aph(6)-Id	<10%	>90%	>90%	>90%	<10%	SRR28839701	SAMN41119972	PRJNA857526	NA
AUSMDU00044792	S. sonnei	2020	3.7.3	NA	NA	NA	NA,NA	blaTEM-1	dfrA1	sul3	NA	NA	<10%	<10%	>90%	>90%	20-29%	SRR28839700	SAMN41119973	PRJNA857526	NA
AUSMDU00044805	S. sonnei	2020	3.7.29.1.4.1	blaCTX-M-27	NA	erm(B)*,mph(A)	gyrA_S83L,NA	NA	dfrA1	sul2	tet(A)	aadA1,aph(3'')-Ib,aph(6)-Id	<10%	60-69%	20-29%	>90%	80-89%	SRR12131994	SAMN15421068	PRJNA857526	NA
AUSMDU00044818	S. sonnei	2020	3.7.29.1.4.1	blaCTX-M-27	NA	erm(B)*,mph(A)	gyrA_S83L,NA	NA	dfrA1	sul2	tet(A)	aadA1,aph(3'')-Ib,aph(6)-Id	10-19%	60-69%	20-29%	>90%	80-89%	SRR12131986	SAMN15421075	PRJNA857526	NA
AUSMDU00044661	S. sonnei	2020	3.6.1.1	NA	NA	NA	gyrA_S83L,parC_S80I,gyrA_D87G	NA	dfrA1*	sul2	NA	aph(3'')-Ib*,aph(6)-Id	<10%	>90%	30-39%	>90%	<10%	SRR28839699	SAMN41119974	PRJNA857526	NA
AUSMDU00044485	S. sonnei	2020	3.6.1.1	NA	NA	NA	gyrA_D87N,gyrA_S83L,parC_S80I,NA	NA	dfrA1*	sul2	tet(A)	aph(3'')-Ib*,aph(6)-Id	<10%	>90%	30-39%	>90%	<10%	SRR28839698	SAMN41119975	PRJNA857526	NA
AUSMDU00052361	S. sonnei	2020	3.7.29.1.4.1	blaCTX-M-27	NA	mph(A)	gyrA_S83L,NA	NA	dfrA1	sul2	tet(A)	aadA1,aph(3'')-Ib,aph(6)-Id	<10%	50-59%	20-29%	>90%	70-79%	SRR28839697	SAMN41119976	PRJNA857526	NA
AUSMDU00044620	S. sonnei	2020	3.6.1.1.2	blaCTX-M-14	NA	erm(B)*,mph(A)	gyrA_S83L,parC_S80I,gyrA_D87G	blaTEM-1	dfrA1*,dfrA17	sul1,sul2	tet(A)	aadA5,aph(3'')-Ib*,aph(6)-Id	<10%	>90%	20-29%	>90%	>90%	SRR28839696	SAMN41119977	PRJNA857526	NA
AUSMDU00044750	S. sonnei	2020	3.7.29.1.4.1	blaCTX-M-27	NA	erm(B)*,mph(A)	gyrA_S83L,NA	NA	dfrA1	sul2	tet(A)	aadA1,aph(3'')-Ib,aph(6)-Id	<10%	60-69%	20-29%	>90%	80-89%	SRR28839695	SAMN41119978	PRJNA857526	NA
AUSMDU00045933	S. sonnei	2020	3.6.1.1.2	NA	NA	erm(B)*,mph(A)	gyrA_S83L,parC_S80I,qnrB19,gyrA_D87G	blaTEM-1	dfrA1*,dfrA17	sul1,sul2	tet(A)	aadA5,aph(3'')-Ib*,aph(6)-Id	70-79%	>90%	30-39%	>90%	>90%	SRR28839693	SAMN41119979	PRJNA857526	NA
AUSMDU00045969	S. sonnei	2020	3.7.3	NA	NA	NA	NA,NA	NA	dfrA1	sul2	tet(A)	aadA1,aph(3'')-Ib,aph(6)-Id	70-79%	>90%	>90%	>90%	20-29%	SRR28839692	SAMN41119980	PRJNA857526	NA
AUSMDU00045978	S. sonnei	2020	3.7.29.1.4.1	blaCTX-M-27	NA	erm(B)*,mph(A)	gyrA_S83L,NA	NA	dfrA1	sul2	tet(A)	aadA1,aph(3'')-Ib,aph(6)-Id	<10%	60-69%	20-29%	>90%	80-89%	SRR28839691	SAMN41119981	PRJNA857526	NA
AUSMDU00045979	S. sonnei	2020	3.7.29.1.4.1	blaCTX-M-27	NA	erm(B)*,mph(A)	gyrA_S83L,NA	NA	dfrA1	sul2	tet(A)	aadA1,aph(3'')-Ib,aph(6)-Id	<10%	60-69%	20-29%	>90%	80-89%	SRR28839690	SAMN41119982	PRJNA857526	NA
AUSMDU00045981	S. sonnei	2020	3.7.29.1.4.1	blaCTX-M-27	NA	erm(B)*,mph(A)	gyrA_S83L,NA	NA	dfrA1	sul2	tet(A)	aadA1,aph(3'')-Ib,aph(6)-Id	<10%	60-69%	20-29%	>90%	80-89%	SRR28839689	SAMN41119983	PRJNA857526	NA
AUSMDU00045983	S. sonnei	2020	3.6.1.1.2	NA	NA	erm(B)*,mph(A)	gyrA_S83L,parC_S80I,qnrB19,gyrA_D87G	blaTEM-1	dfrA1*,dfrA17	sul1,sul2	tet(A)	aadA5,aph(6)-Id	70-79%	>90%	30-39%	>90%	>90%	SRR28839688	SAMN41119984	PRJNA857526	NA
AUSMDU00045986	S. sonnei	2020	3.7.29.1.4.1	blaCTX-M-27	NA	erm(B)*,mph(A)	gyrA_S83L,NA	NA	dfrA1	sul2	tet(A)	aadA1,aph(3'')-Ib,aph(6)-Id	<10%	60-69%	20-29%	>90%	80-89%	SRR28839687	SAMN41119985	PRJNA857526	NA
AUSMDU00046227	S. sonnei	2020	3.7.29.1.4.1	blaCTX-M-27	NA	erm(B)*,mph(A)	gyrA_S83L,NA	NA	dfrA1	sul2	tet(A)	aadA1,aph(3'')-Ib,aph(6)-Id	<10%	60-69%	20-29%	>90%	80-89%	SRR28839686	SAMN41119986	PRJNA857526	NA
AUSMDU00046237	S. sonnei	2020	3.7.29.1.4.1	blaCTX-M-27	NA	erm(B)*,mph(A)	gyrA_S83L,NA	NA	dfrA1	sul2	tet(A)	aadA1,aph(3'')-Ib,aph(6)-Id	<10%	60-69%	20-29%	>90%	80-89%	SRR28839685	SAMN41119987	PRJNA857526	NA
AUSMDU00046358	S. sonnei	2020	3.7.29.1.4.1	blaCTX-M-27	NA	erm(B)*,mph(A)	gyrA_S83L,NA	NA	dfrA1	sul2	tet(A)	aadA1,aph(3'')-Ib,aph(6)-Id	<10%	60-69%	20-29%	>90%	80-89%	SRR28839684	SAMN41119988	PRJNA857526	NA
AUSMDU00046906	S. sonnei	2020	3.7.29.1.4.1	blaCTX-M-27	NA	erm(B)*,mph(A)	gyrA_S83L,NA	NA	dfrA1	sul2	tet(A)	aadA1,aph(3'')-Ib,aph(6)-Id	<10%	60-69%	20-29%	>90%	80-89%	SRR28839682	SAMN41119989	PRJNA857526	NA
AUSMDU00047232	S. sonnei	2020	3.7.29.1.4.1	blaCTX-M-27	NA	erm(B)*,mph(A)	gyrA_S83L,NA	NA	dfrA1	sul2	tet(A)	aadA1,aph(3'')-Ib,aph(6)-Id	<10%	60-69%	20-29%	>90%	80-89%	SRR28839681	SAMN41119990	PRJNA857526	NA
AUSMDU00047477	S. sonnei	2020	3.6.1.1.2	NA	NA	erm(B)*,mph(A)	gyrA_S83L,parC_S80I,qnrB19,gyrA_D87G	blaTEM-1	dfrA1*,dfrA17	sul1	NA	aadA5	<10%	<10%	10-19%	>90%	>90%	SRR28839680	SAMN41119991	PRJNA857526	NA
AUSMDU00047614	S. sonnei	2020	3.7.29.1.4.1	blaCTX-M-27	NA	erm(B)*,mph(A)	gyrA_S83L,NA	NA	dfrA1	sul2	tet(A)	aadA1,aph(3'')-Ib,aph(6)-Id	10-19%	60-69%	20-29%	>90%	80-89%	SRR28839679	SAMN41119992	PRJNA857526	NA
AUSMDU00047854	S. sonnei	2020	3.6.1.1.2	NA	NA	erm(B)*,mph(A)	gyrA_S83L,parC_S80I,qnrB19,gyrA_D87G	blaTEM-1	dfrA1*,dfrA17	sul1	NA	aadA5	<10%	<10%	30-39%	>90%	>90%	SRR28839678	SAMN41119993	PRJNA857526	NA
AUSMDU00047833	S. sonnei	2020	3.7.29.1.4.1	blaCTX-M-27	NA	erm(B)*,mph(A)	gyrA_S83L,NA	NA	dfrA1	sul2	tet(A)	aadA1,aph(3'')-Ib,aph(6)-Id	<10%	60-69%	20-29%	>90%	80-89%	SRR28839677	SAMN41119994	PRJNA857526	NA
AUSMDU00047975	S. sonnei	2020	3.7.29.1.4.1	blaCTX-M-27	NA	erm(B)*,mph(A)	gyrA_S83L,NA	NA	dfrA1	sul2	tet(A)	aadA1,aph(3'')-Ib,aph(6)-Id	<10%	60-69%	20-29%	>90%	80-89%	SRR28839676	SAMN41119995	PRJNA857526	NA
AUSMDU00048728	S. sonnei	2020	3.7.29.1.4.1	blaCTX-M-27	NA	erm(B)*,mph(A)	gyrA_S83L,NA	NA	dfrA1	sul2	tet(A)	aadA1,aph(3'')-Ib,aph(6)-Id	<10%	60-69%	20-29%	>90%	80-89%	SRR28840027	SAMN41119996	PRJNA857526	NA
AUSMDU00049200	S. sonnei	2020	3.6.3	blaCTX-M-15	NA	mph(A)	gyrA_D87Y,qnrS1,NA	NA	dfrA1	sul2	tet(A)	aph(3'')-Ib*,aph(6)-Id*	<10%	>90%	30-39%	<10%	80-89%	SRR28840026	SAMN41119997	PRJNA857526	NA
AUSMDU00055491	S. sonnei	2020	3.6.1.1.2	NA	NA	erm(B)*,mph(A)	gyrA_S83L,parC_S80I,gyrA_D87G	blaTEM-1	dfrA1*,dfrA17	sul1,sul2	NA	aadA5,aph(3'')-Ib*,aph(6)-Id	<10%	>90%	20-29%	>90%	>90%	SRR28839727	SAMN41119862	PRJNA857526	NA
* AbritAMR close matches� (90-<100% identity and 90-<100% sequence coverage compared to the reference protein sequence, marked by an asterisk [*]
